# Supplementary material for: Identification by the DArTseq method of the genetic origin of the Coffea canephora cultivated in Vietnam and Mexico
Source: BMC Plant Biol. 2016 Nov 4;16:242. doi: 10.1186/s12870-016-0933-y (PMC5096298; doi:10.1186/s12870-016-0933-y)
Supplement: Additional file 1: Table S1. — List of plants evaluated with DarTseq markers. Table S2. List of DArTseq markers and used in the analysis. Table S3. Structural SNPs contributing to the population structure in C. canephora. Table S4. Putative outlier marker loci identified by the Fst outlier method implemented in Lositan. (XLSX 457 kb) [file 12870_2016_933_MOESM1_ESM.xlsx]

## Sheet: Supplemental table 1
Supplemental Table 1. List of plants evaluated with DarTseq markers
Code	Accession	Known group (Previous nomenclature)	Known group (New nomenclature)	Technical / Biological replicate	Active / Supplemental
C_Cg_1	Nemaya 3751	SG2	Robusta Congo – Uganda		a
C_Cg_2-a/b	Nemaya 9151	SG2	Robusta Congo – Uganda	t	a
C_Ci_4-a/b	197			t
C_Ci_5-1	461			b
C_Ci_5-2	37/PM1			b
C_Ci_5-3	37/PM2			b
C_Ci_5-4	37/PM3			b
C_Ci_5-5	37/PM4			b
C_Ci_7-1	40 CANAS			b
C_Ci_7-2	40/VIV1			b
C_Ci_7-3	40/VIV2			b
C_Ci_7-4	40/VIV3			b
C_Ci_7-5	40/VIV4			b
C_Ci_7-6	40/VIV5			b
C_Ci_7-7	40/VIV6			b
C_Ci_8-1	40/PM1	SG1	Conilon	b
C_Ci_8-2	40/PM2	SG1	Conilon	b
C_Ci_8-3	40/PM3	SG1	Conilon	b
C_Ci_8-4	40/PM4	SG1	Conilon	b
C_Ci_8-5	44 BB LAUR	SG1	Conilon	b
C_Ci_8-6	A03	SG1	Conilon	b	a
C_Ci_9-2	Nica B	SG1	Conilon	b	a
C_Ci_9-3	Rob44/1	SG1	Conilon	b
C_Ci_9-4	Rob44/2	SG1	Conilon	b
C_Ci_9-5	Rob44/3	SG1	Conilon	b
C_Ci_10_1	49/VIV1	Guinean	Guinean		a
C_Ci_10_3	49/VIV3	Guinean	Guinean		a
C_Mx_1	B07.25				s
C_Mx_2	JL1				s
C_Mx_3	Rosa100				s
C_Mx_4	Rosa99				s
C_Mx_5	w1				s
C_Mx_6	w10				s
C_Mx_7	w11				s
C_Mx_8	w12				s
C_Mx_9	w13				s
C_Mx_10	w14				s
C_Mx_11	w15				s
C_Mx_12	w16				s
C_Mx_13	w17				s
C_Mx_14	w18				s
C_Mx_15	w19				s
C_Mx_16	w2				s
C_Mx_17	w20				s
C_Mx_18	w21				s
C_Mx_19	w22				s
C_Mx_20	w23				s
C_Mx_21	w24				s
C_Mx_22	w25				s
C_Mx_23	w26				s
C_Mx_24	w27				s
C_Mx_25	w28				s
C_Mx_26	w29				s
C_Mx_27	w3				s
C_Mx_28	w30				s
C_Mx_29	w31				s
C_Mx_30	w32				s
C_Mx_31	w4				s
C_Mx_32	w5				s
C_Mx_33	w6				s
C_Mx_34	w7				s
C_Mx_35	w8				s
C_Mx_36	w9				s
C_Mx_37	X1				s
C_Mx_38	X2				s
C_Mx_39	X3				s
C_Mx_40	X4				s
C_Mx_41	Chayo Grande				s
C_Ug_1	416	Nganda	Robusta Congo – Uganda		a
C_Ug_2-a/b	B12-1	Nganda	Robusta Congo – Uganda	t	a
C_Ug_3-a/b	J/1/1	Nganda	Robusta Congo – Uganda	t	a
C_Ug_4	Φ 1314	Nganda	Robusta Congo – Uganda		a
C_Vn_1	Huynh Dieu Variety				s
C_Vn_2	Thien Truong Variety				s
C_Vn_3	TR11				s
C_Vn_4	TR4				s
C_Vn_5	TR9 Variety				s
C_Vn_6	Truong Son Variety				s
W_Ca_1	BB53	B	Robusta Congo – Central Africa		a
W_Ca_2-a/b	BB54	B	Robusta Congo – Central Africa	t	a
W_Ca_3	BB56	B	Robusta Congo – Central Africa		a
W_Ca_4-a/b	BB62	B	Robusta Congo – Central Africa	t	a
W_Ca_5	BB64	B	Robusta Congo – Central Africa		a
W_Ca_6-a/b	BB66			t
W_Ca_7-a/b	BB67	B	Robusta Congo – Central Africa	t	a
W_Ca_8	BB68	B	Robusta Congo – Central Africa		a
W_Ca_9	BB69	B	Robusta Congo – Central Africa		a
W_Ca_10-a/b	BB70	B	Robusta Congo – Central Africa	t	a
W_Ca_11	BC53	C	Nana		a
W_Ca_12	BC54	C	Nana		a
W_Ca_13	BC56	C	Nana		a
W_Ca_14	BC60	C	Nana		a
W_Ca_15	BC62	C	Nana		a
W_Ci_2-a/b	BA55	Guinean	Guinean	t	a
W_Ci_3-a/b	BA59			t
W_Cm_1-a/b	BD54	C	Nana	t	a
W_Cm_2	BD56	C	Nana		a
W_Cm_3-a/b	BD57	C	Nana	t	a
W_Cm_4	BD60	C	Nana		a
W_Cm_5	BD62	C	Nana		a
W_Cm_6	BD63	C	Nana		a
W_Cm_7-a/b	BD64			t
W_Cm_9	BD66	C	Nana		a
W_Cm_10-a/b	BD68	C	Nana	t	a
W_Cm_12	BD55	C	Nana		a

## Sheet: Supplemental table 2
Supplemental Table 2. List of DArTseq markers and used in the analysis.
Marker names consist on the read number, followed by the last position before the SNP.
Marker	Ref/SNP Alleles	Read number	Read sequence
100000047_17	T/G	100000047	TGCAGACACATAAAATCTACTCTCATCTTGCATAAATAAATGATGAAGGCCTCGCCCAAGAAATTCTGC
100000114_36	G/T	100000114	TGCAGTAACCTAAAAGTGGAACCAAATTTCTGTGGCGTAACCGAGATCGGAAGAGCGGTTCAGCAGGAA
100000143_39	A/C	100000143	TGCAGCCATAAATAAACAGTATATCACGCATGGAGGCCTAATTCCGAGATCGGAAGAGCGGTTCAGCAG
100000165_24	A/C	100000165	TGCAGTGCATATAAACACGTCGATAGCTGGAAGTTTTTGGTCCTCCGAGATCGGAAGAGCGGTTCAGCA
100000165_26	C/G	100000165	TGCAGTGCATATAAACACGTCGATAGCTGGAAGTTTTTGGTCCTCCGAGATCGGAAGAGCGGTTCAGCA
100000167_24	A/T	100000167	TGCAGTATATGGTTCAACACCTGGATCTCCATCTTCACAAACCAATGGGTTCCGAGATCGGAAGAGCGG
100000169_64	T/G	100000169	TGCAGCTTTCCCCGCTCCCTAAGTCTGATTGAAGCTCTCGAGTCCCTTCCGAAGGTGAGGATTTTACTT
100000176_34	G/C	100000176	TGCAGTCTCTCCTCTACTTTGTATGCTTGTAATTGACCGAGATCGGAAGAGCGGTTCAGCAGGAATGCC
100000178_51	A/C	100000178	TGCAGTAGCTGCTGAGTACTACTTCCCACAGGCTGAACAAAGTGAAGGAATACTTGAAGGTCCGAGATC
100000179_31	C/G	100000179	TGCAGTGTGGAAATGATGGCCAGAACTGCTGCCAAACATGCCCGAGATCGGAAGAGCGGTTCAGCAGGA
100000182_16	C/G	100000182	TGCAGCAAATTGCACGCCATTTTGTAATATTAGCATACACCGAGATCGGAAGAGCGGTTCAGCAGGAAT
100000188_45	A/T	100000188	TGCAGTCTTTGCAGGCCCAGGAGCAGACTGGAAATATTCCATTGTATCTCAGGGGAAAAGTTCCGAGAT
100000191_22	G/C	100000191	TGCAGCCCAAAACTCATTGCTAGCACTTTTTCATGGCAAGACCTAACCGAGATCGGAAGAGCGGTTCAG
100000192_12	C/A	100000192	TGCAGAAGGCTGCACTAATGCAGGCAAGACAATTGTGATGTCCGAGATCGGAAGAGCGGTTCAGCAGGA
100000192_8	G/C	100000192	TGCAGAAGGCTGCACTAATGCAGGCAAGACAATTGTGATGTCCGAGATCGGAAGAGCGGTTCAGCAGGA
100000194_22	C/A	100000194	TGCAGAAGTACATTATCAGGGACTGTCCCAAACTAGCTCTCCCGAGATCGGAAGAGCGGTTCAGCAGGA
100000206_9	A/T	100000206	TGCAGTTATAACACCATACGTCCGCTTGGTTGTGTTAGAGACCGAGATCGGAAGAGCGGTTCAGCAGGA
100000210_23	C/A	100000210	TGCAGCCATAGTTTTTGCCGCCGCAGTTTTTGGAAAGTTCCACCAGTTGCCGAGATCGGAAGAGCGGTT
100000223_68	C/A	100000223	TGCAGGCCGTGTCTAAACAACCCGTATCAGTTGGCATTGAAGGCAGCGGCATGGACTTCAAAAACTATC
100000228_11	G/C	100000228	TGCAGCACCCAGACTATTCCATGCACATTATTGCATGAAAACCGAGATCGGAAGAGCGGTTCAGCAGGA
100000232_9	T/G	100000232	TGCAGGCACTTTCCAGGAAACTTGTTTGGATGCATTTGAGAATACAACAGGTGACACCGAGATCGGAAG
100000240_10	G/C	100000240	TGCAGATTTTGGATGTTTGCACATTTACCAGCACGCTCCGAGATCGGAAGAGCGGTTCAGCAGGAATGC
100000244_20	A/C	100000244	TGCAGAAGCCAATTGCGTGCACCTGCTCCGAATCCTCTGTCCAGATGATAAGCCGAGATCGGAAGAGCG
100000245_23	G/C	100000245	TGCAGTTGATTAGCCACTCTGTTGGTAATTTGCATACCATGAAACCCGAGATCGGAAGAGCGGTTCAGC
100000246_6	T/A	100000246	TGCAGCTCATAGAGAAAGACAAGCCAAATCAGTCAAATTAGCATTGCCGAGATCGGAAGAGCGGTTCAG
100000257_37	C/A	100000257	TGCAGAAAGAGATGAAACGGAAAGAAGAACCCTAGAACGAACCGAGATCGGAAGAGCGGTTCAGCAGGA
100000261_23	A/C	100000261	TGCAGCATCAAACATGAACAACGAGGAGCCAGATATTGCCGAGATCGGAAGAGCGGTTCAGCAGGAATG
100000278_15	G/C	100000278	TGCAGTCATCAGGCCGTCCTGGGAAGACGGTCTCTATGACCATGGTTGGCAAGCCGAGATCGGAAGAGC
100000279_14	G/C	100000279	TGCAGATTGGCCCTGGAACTTTGTTTGATAAATTTTCGATTAGGTTCCGAGATCGGAAGAGCGGTTCAG
100000279_42	G/C	100000279	TGCAGATTGGCCCTGGAACTTTGTTTGATAAATTTTCGATTAGGTTCCGAGATCGGAAGAGCGGTTCAG
100000282_30	A/C	100000282	TGCAGTGTTTCCAACTTAGCTAGCTGTTGGAGTAAAGAATCTACCGAGATCGGAAGAGCGGTTCAGCAG
100000287_43	T/A	100000287	TGCAGTCTGAAAGTACCAATTCTGAGTTCTCGACAGTACCTCTTTCCATATCTGAACCCGAGATCGGAA
100000289_32	C/T	100000289	TGCAGAGATGATGATATATAGCATTTCCATTTCGGTTGTTTTGCTATTCATTCGACCGAGATCGGAAGA
100000293_32	G/A	100000293	TGCAGTACTACAGCTGATGGAATTAGCCTTAAGTTGGTGTTTCAGGTCCGAGATCGGAAGAGCGGTTCA
100000327_48	C/A	100000327	TGCAGAAGAGTGCTTCACCAAGAATGACATAATCTTCGCTAATCGGCCCAGATTTCTCGCCGAGATCGG
100000329_16	G/T	100000329	TGCAGATTTCAATAACGTAAAACCCACCTACAAAAGCCTTTTGACCGAGATCGGAAGAGCGGTTCAGCA
100000329_30	C/T	100000329	TGCAGATTTCAATAACGTAAAACCCACCTACAAAAGCCTTTTGACCGAGATCGGAAGAGCGGTTCAGCA
100000339_17	G/C	100000339	TGCAGTCTGGCTTCCTAGAACTCTGGCTGTGCTACTGGTACCGAGATCGGAAGAGCGGTTCAGCAGGAA
100000346_6	G/T	100000346	TGCAGCGCTTCTGGGGGAACTTCAAAGGCTAGTTGGCATTGAAGGAGCTGTCTCCGAGATCGGAAGAGC
100000347_16	C/A	100000347	TGCAGGTTTTCCAACTCGTCTTTCTTGGTTCTAAACAATGTCTTCCGCCGAGATCGGAAGAGCGGTTCA
100000352_24	G/A	100000352	TGCAGCACACGTAATTGGCAGAACGTTTACCATGTAAGAGCATATAATTTGTCCGAGATCGGAAGAGCG
100000357_24	A/C	100000357	TGCAGGTGCTTCAACCACCCTTTCATTTGTTTATTTCTGCGATTCTGTTTTGGCCGAGATCGGAAGAGC
100000375_46	A/C	100000375	TGCAGTTTACAAAATTAATCTGCATTGTCCCAAGTGTGCTCATGATATCCGAGATCGGAAGAGCGGTTC
100000379_51	A/C	100000379	TGCAGCTGCACCTTACAAGACTCTCAGACACTGACTTGTTCCCTTTCATATATCCCAACCGAGATCGGA
100000385_20	T/G	100000385	TGCAGTTTTCAGATGCATCCTTGCTGCGCTATGCTTTCCACTGACATCACACTTCCGAGATCGGAAGAG
100000385_50	A/G	100000385	TGCAGTTTTCAGATGCATCCTTGCTGCGCTATGCTTTCCACTGACATCACACTTCCGAGATCGGAAGAG
100000386_5	G/C	100000386	TGCAGGCAGTTGCAGCGATTAATTCTAGCCAGAAATAGGTTTTCCGAGATCGGAAGAGCGGTTCAGCAG
100000387_24	C/G	100000387	TGCAGTAGGTGCATTGAATTTGAACCATCAATGATCAATCACCGAGATCGGAAGAGCGGTTCAGCAGGA
100000389_7	A/C	100000389	TGCAGTAAATTGACCGACTCACCCCTACGGTTATCCACTTAACGGCCCACCATATCCGAGATCGGAAGA
100000393_15	T/G	100000393	TGCAGTTCACTGCTCTCTCTCTTCCTCGCTCTTGGCATGCTCTTAATATAACCCGAGATCGGAAGAGCG
100000396_18	A/C	100000396	TGCAGCCTCAAAAATTGCACGCACTTGCATTTCTGTCAACTCCGAGATCGGAAGAGCGGTTCAGCAGGA
100000419_43	C/G	100000419	TGCAGTCACTACTTAGCTGATTCCCAGTCAAATAAGAATTATGCCCGAGATCGGAAGAGCGGTTCAGCA
100000423_22	T/G	100000423	TGCAGAATCGGGACATGCCAAGTTGTACCCATTCTTGACATTATTGTACCGAGATCGGAAGAGCGGTTC
100000426_34	C/A	100000426	TGCAGCTACATGATCATCTGATCCATATATATGACTCCGAGATCGGAAGAGCGGTTCAGCAGGAATGCC
100000429_10	G/C	100000429	TGCAGTCCCAGCTATCTGTGGGACGAAATTCCAATATGACTGTTCGAGCCGAGATCGGAAGAGCGGTTC
100000431_35	C/T	100000431	TGCAGAGAGCAATAAGAGTTTGAGCCCTTGCAATTCTGTAAACTTCTTCAATAGCACTCATTGTTTGGG
100000434_30	C/A	100000434	TGCAGCAACTTTGCAGTTCAAGATCGAAATCCCAGTATTTTGGTTAGGATCCTCTCTTCCTTGGGCAGT
100000442_27	A/C	100000442	TGCAGTCTAGTCTGGTACTAATGATGAAGTCTTTCTTTACTGTCTCTCCCATATCGCCCGAGATCGGAA
100000443_20	C/G	100000443	TGCAGCAATGCAACCACTCTCAATGACCTCTGGATCAAAGGAATGCCGAGATCGGAAGAGCGGTTCAGC
100000445_19	G/C	100000445	TGCAGCACTAGGCTTTATTGACTTTTCTCCTTTTACCTCCATTCTTTATCTTCCGAGATCGGAAGAGCG
100000446_33	T/C	100000446	TGCAGCTATTCTTGCCATTCAAGAGTTATGGTATACCTATGCAACCCGAGATCGGAAGAGCGGTTCAGC
100000449_12	C/T	100000449	TGCAGTTGAAACCAGCTCAATTACGCCAATACATTCTCCGAGATCGGAAGAGCGGTTCAGCAGGAATGC
100000454_41	G/C	100000454	TGCAGCCACCTCTGCAATTGACTCAGCCACTGTTCCTAGCTGTGCCGAGATCGGAAGAGCGGTTCAGCA
100000455_48	T/A	100000455	TGCAGTGACTCTTTTTTCCACTCCCTAGTCCCTCCTCCCTCTGCTGCTTTTACCGAGATCGGAAGAGCG
100000458_34	T/G	100000458	TGCAGCAACCTTGAGGCCAATTAGCTTAGCCAAATTTGGTGGCCGAGATCGGAAGAGCGGTTCAGCAGG
100000471_36	T/G	100000471	TGCAGCATTAAAATGTGAATTATGACAAATACCATTTCCCATATATAAGCCGAGATCGGAAGAGCGGTT
100000471_42	A/C	100000471	TGCAGCATTAAAATGTGAATTATGACAAATACCATTTCCCATATATAAGCCGAGATCGGAAGAGCGGTT
100000477_25	C/A	100000477	TGCAGCAAATTTTGAATCAATGCGGCCCTCAATCAGTGCACCGAGATCGGAAGAGCGGTTCAGCAGGAA
100000478_41	A/C	100000478	TGCAGCAAGAGTTGGATATGAAAAAGCCACTGAAAGGGAGAACATGTCTGATTAACCGAGATCGGAAGA
100000487_41	C/G	100000487	TGCAGTTTTAGTGGCTGATAGCGTAGATGAGCCCCTAATAACTATGGATTCACCGAGATCGGAAGAGCG
100000490_31	G/A	100000490	TGCAGAAGCATATTGAAGTTTTCAATTCCTAGGAATAGCTCAAGCCGAGATCGGAAGAGCGGTTCAGCA
100000503_28	G/C	100000503	TGCAGCCATTGCATGCTTCCAGATGAAAGATGACACAACTTCAACACTTGTAGGATCCGAGATCGGAAG
100000509_12	T/G	100000509	TGCAGTCTTGTATTAGGAGGAGAGATAGCAGGAGGGAGAAATCCGAGATCGGAAGAGCGGTTCAGCAGG
100000511_35	C/G	100000511	TGCAGAACTTGGATACCAATTGAGTTAACCACACGCTATCGGGAAAGATACCGTGCTCCCCAAACCCGA
100000517_40	A/C	100000517	TGCAGCAGATTCCTATACATTTCTAGTCAACTGGCTAGAAAGGTTCCCTGAGTACAAAACCAGAGACTT
100000535_6	C/G	100000535	TGCAGGCTCTGAAGTGGGATTCTCAGATTTGTTCACGAATCCCTGACTGTTGTAGTAACAAACTGAGCC
100000542_13	T/A	100000542	TGCAGTATCCCATTCATTTAACCGACGCGTGTCTTGGACTCCACCGCCTATAGCCGAGATCGGAAGAGC
100000544_22	T/G	100000544	TGCAGCTTCTGTTCCTTCTTCGTTAACCTCAATAAAGGATTTGTGGAAGATGCTTGAAACATGAAGGTT
100000547_15	C/T	100000547	TGCAGTGGATTGCCACTAAAATGCCTTCTATTTTCCAAGTACCCCGAGATCGGAAGAGCGGTTCAGCAG
100000547_18	A/C	100000547	TGCAGTGGATTGCCACTAAAATGCCTTCTATTTTCCAAGTACCCCGAGATCGGAAGAGCGGTTCAGCAG
100000548_29	T/G	100000548	TGCAGTTGGTACGTGGGTATGATGAACTTTATGCTTTCAATGTGCCACACCACCTACGCCGCTTATGCA
100000553_34	G/T	100000553	TGCAGCTTAAATCTTCTTTTGATGCGGATTCTGAGCCGAGATCGGAAGAGCGGTTCAGCAGGAATGCCG
100000558_30	C/G	100000558	TGCAGAGAGAATTTCAGAATAAGTAAAGCACTCGTCGCCTCCGTAAACCGAGATCGGAAGAGCGGTTCA
100000559_48	C/A	100000559	TGCAGGAAGGCGATATAGTGGCGAGGATCCCTAAAGGGAGCTGCCTCACTATCAAGACCTCACGTGCTC
100000561_22	G/T	100000561	TGCAGTTCTGAGGAGCATGCACGCTTTGATGACTATCCAAGTTAGAGCTCGGTATAGGAGAGTTCAGAT
100000562_51	T/C	100000562	TGCAGCTCCCTCTACTCTCCTCGGTCCTTCTCTACAAGTACACTCCGCCTTTGCCGAGATCGGAAGAGC
100000564_18	C/G	100000564	TGCAGCCGCCGCCTATGTCAAGACGTTTCATCCCAAATGGTCTCCTGCTGCTATCAAGTCTGCTCTGAT
100000572_30	T/A	100000572	TGCAGGAGTGTATCCTTTTCCTTTTTCTGTTATGATGTGAATAAGGACCGAGATCGGAAGAGCGGTTCA
100000575_44	C/G	100000575	TGCAGCTCTGCCGCAGCAATCACGCTCGCTCACTACTATTTCCCCAACCGAGATCGGAAGAGCGGTTCA
100000579_22	A/T	100000579	TGCAGGCAGGCAGCTGTACATTAGAGTTGAGATGAATCATGATTGATCCGAGATCGGAAGAGCGGTTCA
100000581_29	T/C	100000581	TGCAGAAGATACAGACCCTTCACCCATCCTAAGGGACCACCGAGATCGGAAGAGCGGTTCAGCAGGAAT
100000583_24	A/C	100000583	TGCAGTCAGCAAATGAGCAGCAGCAGAGAAAGAGGAGATGAGGTGTCAAATGCGGATGCGTAGACAAAG
100000584_29	T/A	100000584	TGCAGGAGAGGAGGGGATAACAGCCCCTTTTCCAGCACCTCCAGAATAGGATATCCCGCGATTGCTGCT
100000587_58	C/G	100000587	TGCAGCGTTCAGCACGACTCTAAGCTGCTCAAGAATCTAACCACGTACTCTAAGTACCCTTCGCCAATT
100000596_45	C/G	100000596	TGCAGATTTGGTGTCAAAACTTATTAGTGCTATATATGAATGCAACCTAAACCGAGATCGGAAGAGCGG
100000597_38	G/C	100000597	TGCAGGCCAAATAGGTTATGCTCTGGTTCCATTGATTGGTAGAGGGGCCATGCTAGGTCCCGATCAGCC
100000601_46	T/C	100000601	TGCAGTAGTTTCGAAGTTTAACTGGTGAGTTCCACCATCCCTGATTTTAGTGCAACCGAGATCGGAAGA
100000608_11	A/C	100000608	TGCAGAGATTTACTGGAGGAATTGAGCGTGAGTTACCATTATCAGTCATCCATCCGAGATCGGAAGAGC
100000608_19	A/C	100000608	TGCAGAGATTTACTGGAGGAATTGAGCGTGAGTTACCATTATCAGTCATCCATCCGAGATCGGAAGAGC
100000612_32	A/T	100000612	TGCAGGCAGTCCCTATAGCTCCCAGATCGCCTATGCCGAGATCGGAAGAGCGGTTCAGCAGGAATGCCG
100000615_39	G/T	100000615	TGCAGCTTAACTTGCATCTAAAGACTGTAAAGAAGGAATGCTATTTGACCGAGATCGGAAGAGCGGTTC
100000616_27	G/C	100000616	TGCAGCAATTGCCAACTCTCTTCATCAGTAAGGTGCCGAGATCGGAAGAGCGGTTCAGCAGGAATGCCG
100000623_11	A/T	100000623	TGCAGGATAGGAACCAGAACAGGACCTTGGCGCTATCTCCGAGATCGGAAGAGCGGTTCAGCAGGAATG
100000629_55	A/G	100000629	TGCAGATATGGAAGTGGCCATTCTACGTAGCAGAGATGGCCAAAGAATTTTACCTACTTGGCCGAGATC
100000630_35	A/T	100000630	TGCAGCTGCATGTACATATCTATCTTATCATTGGTACGTATCTCCGAGATCGGAAGAGCGGTTCAGCAG
100000631_33	T/A	100000631	TGCAGCTATGGCTCCACAAACATACAGATGAGCTGAAAGGAGGACTGTAGCATATGCTTCCCGAGATCG
100000633_8	A/C	100000633	TGCAGGGCAGAAAAGCACGTCTCAAGGCCACAAGAAGTAGCACTGCTGCACAGAACCGAGATCGGAAGA
100000634_5	C/G	100000634	TGCAGCTGGAAAGCCAAATGCAGGGACACGCAAAAGGAACTACACCCCGAGATCGGAAGAGCGGTTCAG
100000636_14	A/G	100000636	TGCAGGCGGAATATATATTGGATCTGCAAAAGCGACTTACATTACTAAGTAATGAACCCCGAGATCGGA
100000636_33	G/A	100000636	TGCAGGCGGAATATATATTGGATCTGCAAAAGCGACTTACATTACTAAGTAATGAACCCCGAGATCGGA
100000639_47	C/G	100000639	TGCAGAGATAGATGAATACTTAATCGCTTGCATGCTGTAATTGTCGGCCTGTGGTTGACGAATACCGTC
100000641_8	C/G	100000641	TGCAGCTGCTGGAGACATGGTGACGATTACTGGTGGAAATATTCTAGGGTTCCGAGATCGGAAGAGCGG
100000648_10	G/C	100000648	TGCAGATGGTGCTCCTGCTCAAGATACATGGTTGCATGATCAGGCGGTTGATTTTGACCGAGATCGGAA
100000648_7	G/T	100000648	TGCAGATGGTGCTCCTGCTCAAGATACATGGTTGCATGATCAGGCGGTTGATTTTGACCGAGATCGGAA
100000649_10	A/C	100000649	TGCAGATTTTAAGGGACACCATTTTGAGTTTATACCTTTTGGATCTGGCCGAGATCGGAAGAGCGGTTC
100000652_10	T/C	100000652	TGCAGAAAAATTTCCCAACCTTCTTCTAGTATTTGCGATTAGCTGCAATGTGCAAATCAATGACCGAGA
100000659_36	C/G	100000659	TGCAGCTGTTTGTCATATGGATACCTCGGATTGGGACCCTAATCATTTAGCATTTCGTGTCCTGAAAAC
100000660_20	T/G	100000660	TGCAGAATGCCAGAAACAAGTCAATGCAAGAATTTCTTTGGCCCGAGATCGGAAGAGCGGTTCAGCAGG
100000672_35	C/G	100000672	TGCAGCAGAAGACCGAGAAAGCTCCTCAGAGACCACAGTCCAAGCCACAGTAATCTCTAACCGAGATCG
100000673_38	T/G	100000673	TGCAGAAAGCTTCAGCAGAGGCATCTTGAAAATGGTATTGCCGAGATCGGAAGAGCGGTTCAGCAGGAA
100000676_29	C/G	100000676	TGCAGCAAAACAGTGATGGTACCAGGATCCGTGTGCGAGGTCATCCCCATGGTTAGATCCGAGATCGGA
100000681_17	G/C	100000681	TGCAGTTGGTCAGTACCGAGGACAGATGACGTCAGCGCCGAGATCGGAAGAGCGGTTCAGCAGGAATGC
100000682_28	A/G	100000682	TGCAGATGATCTCTAACAACATCACACCATAACTGTAAACATCCACCTTTGCAGTAATTCGTGTGTTCC
100000683_60	A/C	100000683	TGCAGAACATCGCATCCAATTTCCAAGTTTGACGACGGGAACACCGTCTTCCAATTTGAAAGATCCGAG
100000686_10	G/A	100000686	TGCAGAGGTCGTCAGGCTGGAACTGTTTCCTTTACTCCTCCGAGATCGGAAGAGCGGTTCAGCAGGAAT
100000687_45	T/G	100000687	TGCAGAATCTCTATAGCTAAACTGCTAAACCAAATGGGGAGTTCATTATCTTGCATTTGTGATCCGTCT
100000688_36	A/C	100000688	TGCAGCTCATACCTGCAATGTTGAGGCACCAAAATCAAGTTAGCTTTGCCGAGATCGGAAGAGCGGTTC
100000692_13	T/G	100000692	TGCAGCAAATTACTAATAGGCAATTAGGGAATCCAGACCACCGAGATCGGAAGAGCGGTTCAGCAGGAA
100000695_17	C/T	100000695	TGCAGGGATGGAAATGTCCCCTACCTTGGTTCTTTGGACCGTATATCTCACCGTGCAAGTTGCCGAGAT
100000696_51	G/C	100000696	TGCAGAACAGTGTTTAGTCGTCAAGTTTTACTGTTGCCCACTCTTGCGCGCGATACACTGTTAGATTCT
100000696_55	C/G	100000696	TGCAGAACAGTGTTTAGTCGTCAAGTTTTACTGTTGCCCACTCTTGCGCGCGATACACTGTTAGATTCT
100000698_36	C/T	100000698	TGCAGCCAGTGAAAGCCTCCGCCATGGTATCATGTTCGCAAACTCTCTTTATCTCTAAACTTGTATACC
100000701_10	A/T	100000701	TGCAGCATGTAGATCTCCTGTATAATCGAGCAATGCTAGCTCAGTTCTGGGTGCCGAGATCGGAAGAGC
100000701_8	G/A	100000701	TGCAGCATGTAGATCTCCTGTATAATCGAGCAATGCTAGCTCAGTTCTGGGTGCCGAGATCGGAAGAGC
100000702_9	C/T	100000702	TGCAGTGGCCGACTTGAGAGAAGCATCCAATACTTGGGTGGCAAAGTATAGAAGGGAAAAGGCTCTATT
100000706_6	C/A	100000706	TGCAGGCTGTCCATTTATATGGAATCCTAGTTGTATTAGCATGGAGAGCTTTCTGCACGTCCGAGATCG
100000708_17	G/C	100000708	TGCAGTATCTTGATATCGTTTGTGATGACAAAGATGCCCAACCTGTGAAGCCAGAGCGATCCTTCACCG
100000709_20	C/G	100000709	TGCAGCCTTCCACACTTACTCTATAGTTTGGAACCCCCGAGATCGGAAGAGCGGTTCAGCAGGAATGCC
100000710_19	C/A	100000710	TGCAGCCAATCACACTACACACAGGCCGTTAGGTGAGCCGAGATCGGAAGAGCGGTTCAGCAGGAATGC
100000712_39	A/G	100000712	TGCAGATGGTGATATCATGACTGAAACCCTAACCAACACATCTAATTATGTAATGCATGGATACCGAGA
100000715_48	G/A	100000715	TGCAGGTGTCTATAGAATAAGACATTTTGGTGCTGCTAAGAGTCTTCTGGGGTCAATCAAGCATTTCAC
100000717_42	T/A	100000717	TGCAGAATACCCCCGAGGAGCCTACGGAATTAAGCCAGTAAGTTTTATCAATCTCTCGAAATTCTCTCC
100000719_34	C/A	100000719	TGCAGGTCCACAACGCTCCAAATTCACTTTGATGCCATATGGTGCTGGCAAGAAAAATTTTACAGTTCT
100000724_51	A/G	100000724	TGCAGTGCAGAATAATGGTGGATAGCAGGATGGAGGCGTACGCCCTATAGTAACAATAACGACTGCCGA
100000727_7	C/G	100000727	TGCAGCACAGTGTGGATAAAATTTGTCCTGTCACGAACATGAATGAGAGGAAAACCCGAGATCGGAAGA
100000731_25	C/T	100000731	TGCAGTGGGCAACATGTGGGCAATCCTCAGATCAAGAGCATATTCCGAGATCGGAAGAGCGGTTCAGCA
100000732_6	G/A	100000732	TGCAGAGAATTATCATTGAAAGCAGAGGCAAATCACCGAGATCGGAAGAGCGGTTCAGCAGGAATGCCG
100000742_48	G/A	100000742	TGCAGCTATGGCAAGCAACCTGGAGACTCCTTGAGTCCACATATCGTAGTCTCTCTGATTCCGAGATCG
100000744_33	C/T	100000744	TGCAGATGGATCTATGAGTGACTCGAGGAAGGTCTTTGACCGAGATCGGAAGAGCGGTTCAGCAGGAAT
100000746_37	G/A	100000746	TGCAGCACCGAACCTCTCAGCCATGTTCAAATCTTCAGGACTAATTCCTCCGAGATCGGAAGAGCGGTT
100000753_14	C/T	100000753	TGCAGCAAACCATCCACCAGTTCTTGTTTTATCAACCGAGATCGGAAGAGCGGTTCAGCAGGAATGCCG
100000753_22	C/G	100000753	TGCAGCAAACCATCCACCAGTTCTTGTTTTATCAACCGAGATCGGAAGAGCGGTTCAGCAGGAATGCCG
100000755_20	C/G	100000755	TGCAGTTGCGAGAAAAGACGCACCAAAACTGGCAATGCAGATGTCAAGGCCCGTGATTGTTCCATCTAA
100000763_24	A/C	100000763	TGCAGATGCCTAACAGTTCCTAAAAGACAGACGAGCTAGAACAACCAAAAAGACTTCCCGAGATCGGAA
100000766_35	G/C	100000766	TGCAGTTGCAAGTGCAATCGTGTCATACAATTAACGGTCCAAATCTATTGAAAGAAATCGATTAGCTCA
100000768_29	C/A	100000768	TGCAGCTCCTGTCGATGTCTCTTTGCTCTCTACATTTTTTGTATTCCGAGATCGGAAGAGCGGTTCAGC
100000769_22	T/G	100000769	TGCAGCGTTCAACCTATACACTTCAATACCTTCACCCGAGATCGGAAGAGCGGTTCAGCAGGAATGCCG
100000770_54	G/A	100000770	TGCAGCAACAACTGCACTGCACCAGAACGGCAAGCTTGTTCCTTTGCTAACTGAGGCCGAGATCGGAAG
100000772_42	T/C	100000772	TGCAGGCATATCCTCCAGGCTCCAGGTAACAAAAAGAAAGTATGCCGAGATCGGAAGAGCGGTTCAGCA
100000773_33	T/C	100000773	TGCAGCCCTTTGTTCTCTTCTACCTTGTGAAAGTTCTTTTAGGCCTTTCCCGAGATCGGAAGAGCGGTT
100000773_8	T/G	100000773	TGCAGCCCTTTGTTCTCTTCTACCTTGTGAAAGTTCTTTTAGGCCTTTCCCGAGATCGGAAGAGCGGTT
100000776_24	C/A	100000776	TGCAGTTCCGAACATGGCAACACCCGAAGAAACTTCCAGACTCAGAACCCTAGCCGACGCTGTAAGCGA
100000776_44	G/A	100000776	TGCAGTTCCGAACATGGCAACACCCGAAGAAACTTCCAGACTCAGAACCCTAGCCGACGCTGTAAGCGA
100000778_18	T/A	100000778	TGCAGCTGGTCATGACTTTATCCACCATGGAACAGTGGGAAAGTCTCTGAATGGCCGAGATCGGAAGAG
100000780_15	C/A	100000780	TGCAGCAGCCCTTTTCTTCTTCTTTTTCCACCTTCTATTTTATCCTGCCTTCTTCCGAGATCGGAAGAG
100000781_28	A/C	100000781	TGCAGTCCATTTGTTGCTGATGTGAAACAAGTCGGATCAATTGCTCCATGGATTTTAACCCGAGATCGG
100000782_59	C/G	100000782	TGCAGTCTGGCCTGCTATTAATGCATCAAACGACGTCGTAGTTCGCATGTGATTTCGTCCATCACCGAG
100000784_48	C/T	100000784	TGCAGTCTGCACTATCTTTATTGTGATGTACCTTGCTCTGTGATGTAACTGAAACCGAGATCGGAAGAG
100000787_40	G/A	100000787	TGCAGAACTCAAAGTGAAAAATATACATTCAAAACCAGTAGATTCCAGCTCGTAAAAATATCCGAGATC
100000788_7	A/T	100000788	TGCAGATAGCCAACATTATCCTTTTAGACTTGCCTGTTGGCACCGAGATCGGAAGAGCGGTTCAGCAGG
100000789_20	C/A	100000789	TGCAGCTTGCTATTTGTCATCTTTCCTACTAGACGGCATGGTATTGGTTATCCTGTCACGTCCGAGATC
100000794_58	T/C	100000794	TGCAGTGAAAATGACAGACACAGACACTGCTGCAACTCTAATTTCCGCTGATTGTCCTTTTGCGAAGCT
100000815_33	C/T	100000815	TGCAGAGAAAACAGGGCAAGCTGATATTGCATCCATCTTGCAGGAGCATGGTGTTCAGAGCGCCCGAGA
100000827_12	A/G	100000827	TGCAGTCTGTGCAATGCACAAATGCAGTGAGATCTAGAGTAGAGAAGTTGCTTTAAGAAAGAGCCTCCT
100000832_27	C/T	100000832	TGCAGGGGCTTCTTTAGTACTTCCATTCCTAGCATAATCCGAGATCGGAAGAGCGGTTCAGCAGGAATG
100000833_19	G/C	100000833	TGCAGCTAAAGCTGTTTACGAATTGAGTTACAACACGAAAACCCGAGATCGGAAGAGCGGTTCAGCAGG
100000845_23	A/G	100000845	TGCAGAGCTAGCAAGTTGAGTTGAGGGCGAGGAGGAGCCTAAATCGTGCAAAAGCTTTAAACGACTATA
100000850_42	T/C	100000850	TGCAGAGATCAAACGTTATATTGTCCCAGTAAAAATCCACAATCTGACCACAACAGTTTGAGTTACCAG
100000859_18	A/T	100000859	TGCAGATTTTGTAATCTTAGCATTGCTAATGGAGATGTGTCTCTATTTACAGCCGAGATCGGAAGAGCG
100000869_30	C/T	100000869	TGCAGGGTGTTGTAACCTCTGGCAGCTACCCTCTGGTGATGGTACTATCCGAGATCGGAAGAGCGGTTC
100000869_42	T/G	100000869	TGCAGGGTGTTGTAACCTCTGGCAGCTACCCTCTGGTGATGGTACTATCCGAGATCGGAAGAGCGGTTC
100000872_39	T/A	100000872	TGCAGGTGGGGCATACATGTACGATGTTTTGCAATAGTCTTTGGTTGCTTAGGGTCCCGAGATCGGAAG
100000878_38	A/G	100000878	TGCAGATGTTCCCTAGTCTCCAAAAGATTCTCTTCTCTAGTCTTCGTATCCAAATCTGTTTCTTTGAAA
100000879_12	C/A	100000879	TGCAGCTTCAATCTCCAAAATTTAAAGCGACATAACTTCACCATGCACTGCCGAGATCGGAAGAGCGGT
100000881_16	T/G	100000881	TGCAGAATTTGAGGTCTATCATGTATTCATGTATAACCTCCGAGATCGGAAGAGCGGTTCAGCAGGAAT
100000885_25	C/T	100000885	TGCAGCATTTAGATCTCTCAAACAACCAATTCGTTGGCCCGATTCCAGACCGAGATCGGAAGAGCGGTT
100000886_20	A/C	100000886	TGCAGGAATCTGATTTCCCCAGAGTTGATGATCTTTATTCAGATGCCGAGATCGGAAGAGCGGTTCAGC
100000889_42	C/A	100000889	TGCAGCAATGGTACAAAGAGCCCCAAAAACATATTTATATGTCCTAGCCGAGATCGGAAGAGCGGTTCA
100000889_7	A/C	100000889	TGCAGCAATGGTACAAAGAGCCCCAAAAACATATTTATATGTCCTAGCCGAGATCGGAAGAGCGGTTCA
100000890_7	G/T	100000890	TGCAGAGGTTATCTCATCACTTTCCAGACTCTATTTCTCTGTAAGATAAACAAAAGACCGAGATCGGAA
100000893_18	T/C	100000893	TGCAGCCTCCTAATGAAATTTAAAGCAAACACAAGACTACCGAGATCGGAAGAGCGGTTCAGCAGGAAT
100000895_21	A/T	100000895	TGCAGCTATGGATCTTCACCTACCCCTGCTTAATCCCTACCTGGACAGAAATGCATCCTTCAACAATGG
100000897_20	T/A	100000897	TGCAGCCACCGCTGTAGGCTTTTGTGGTCAGAAGGTTATCGCCGAGATCGGAAGAGCGGTTCAGCAGGA
100000900_20	C/G	100000900	TGCAGACGGGGTCGTTTTGTCATCAATCTATGCTGTACATTATCCAATTACCCGAGATCGGAAGAGCGG
100000904_30	G/A	100000904	TGCAGGAATTTCCAAGTTTTCATAATGACAGAGTTGTCACCAACCGAGATCGGAAGAGCGGTTCAGCAG
100000909_35	A/C	100000909	TGCAGCCTCTCCTAGAGAAGTAGTATTTTTGTCTGATGATGAATTATCTACCGAGATCGGAAGAGCGGT
100000911_25	A/C	100000911	TGCAGTTCGAATCCTCGAGCACCTGATTCAGCGTTAATGCGGGTTCCGAGATCGGAAGAGCGGTTCAGC
100000918_28	G/A	100000918	TGCAGCTGATGAGGTTGTTTGTGGGAGAGCCAGTTTGGACAGCCTTTAACCGAGATCGGAAGAGCGGTT
100000922_32	G/T	100000922	TGCAGGAGCTAGAGCTCATTTCATGTTCTTCAGTTCGATCCGAGATCGGAAGAGCGGTTCAGCAGGAAT
100000929_13	C/T	100000929	TGCAGCAATTGGGCTCCTGACTGAGTATTTTGCCGATTTCCGAGATCGGAAGAGCGGTTCAGCAGGAAT
100000930_10	C/T	100000930	TGCAGCTTCTCAAGTTTAGAATGCTCTATTCACCTTGCCCAGCCGAGATCGGAAGAGCGGTTCAGCAGG
100000932_50	T/G	100000932	TGCAGAACTGTGGACACACAAGTGATTATGCTTCAGAATTTTCATACAGGTTTCCCCAGAGTTTTGGTA
100000933_52	G/T	100000933	TGCAGCCAACCCTGCTAGACCTGCCCCTATCACAATTACACTCGGCTTACTAGGCTCAGCAGGAATCCT
100000934_50	G/T	100000934	TGCAGTAGAATAGCAGACTACACAAAATTAGCATTCAAATGATTTTTGGTGAAATTCTACCACCGAGAT
100000935_23	G/C	100000935	TGCAGAAGAAGAACTGACTATCAGAATCAAAGATATCTTCGTCCATTGCCACAAAAAGAAGGCACAGAG
100000937_45	A/C	100000937	TGCAGCTTACTATATGGACAACCCTTAATACCCTTTTTCACTTGTATGATCAAATGGCCGAGATCGGAA
100000950_47	T/G	100000950	TGCAGGTCATGAAGAAGTTTTCTGGAACGAAAAATTTACATTTGAATTGCCGAGATCGGAAGAGCGGTT
100000953_53	T/G	100000953	TGCAGGCAGCCAAACGACGCCGTTACAGCTACACTTGCATGGCCCTTACAGCTTAATACCCTAAGCAAA
100000954_30	C/G	100000954	TGCAGGTACCAGGAATGGAGAAAAGGGCATCTACACTGGCAAAGCTGGGTTACAAGAAGTGTGTTGTCC
100000966_6	C/G	100000966	TGCAGGCCCATAGTACAACAGTCACGGACAATCCACCGAGATCGGAAGAGCGGTTCAGCAGGAATGCCG
100000971_50	T/A	100000971	TGCAGAAAACTGTGTGAAGTAGTTCTCATCTCTCCAGTGTTGTAAATGTCTTTTAATTTCTTGAACATG
100000975_16	G/A	100000975	TGCAGTTTGAGTTTTCGTCATTTATGTTGGTACTACTTGCTTGTGCCATCATGTATACATTCCCCTCCG
100000980_38	C/A	100000980	TGCAGCAAGAAAAAGAATTTGTGCGAACCCAGACTGCTCAGAATTTGGGACATCCAATTATCGATTACC
100000984_38	G/A	100000984	TGCAGTAAAAAGTATCCATGCAGCCGTATAATTCTGGAGGATGTCAATCTTTCCTACAAAGATCGACCA
100000984_68	A/G	100000984	TGCAGTAAAAAGTATCCATGCAGCCGTATAATTCTGGAGGATGTCAATCTTTCCTACAAAGATCGACCA
100000992_20	A/T	100000992	TGCAGAATATGGAGATGTGTAATAGAACGGGCGTCAGGAAGTATAAGAAATCGGCTTTTCCGCGTCTCC
100000992_28	G/T	100000992	TGCAGAATATGGAGATGTGTAATAGAACGGGCGTCAGGAAGTATAAGAAATCGGCTTTTCCGCGTCTCC
100000995_61	G/C	100000995	TGCAGAAAATAATCTATCTGGTATAATCCCTGCCTCTATCTTTAATAGTTCAGCCATTACTGTCATTTC
100000996_48	G/T	100000996	TGCAGAAATTTGCCAAGAAGCTTTCGTCTTCTTATGGTCATAATTATTGCTCACATAGATGCCGAGATC
100000998_7	T/A	100000998	TGCAGATTATCAAGATTAAGGACATAATAAGGCCTCCGAGATCGGAAGAGCGGTTCAGCAGGAATGCCG
100000999_33	A/T	100000999	TGCAGACTGATATATTACCAATCAGTTATCCATATATCCTTAGTGCACAATCCTATTGGCATCTGCATT
100001000_47	T/G	100001000	TGCAGTGAAAAATCAATCAACATCTTGGACAATAAATTCAAAGCTTATTGACAGAGAGCCGAGATCGGA
100001001_5	C/T	100001001	TGCAGCTTGACTTGACCGTACGCCCCTTCAAAAATCCCTGATCCACCGAGATCGGAAGAGCGGTTCAGC
100001003_52	A/T	100001003	TGCAGTCAAACCATAGGGATGTATTAGTCATTTCACTTCGCTGACAACTTTTAAACCAACGCCAACCGC
100001016_43	C/T	100001016	TGCAGTGGAAATGATGAAGAGGGATTTGATTTCACATGAAGTTCTGCCGAGATCGGAAGAGCGGTTCAG
100001018_6	C/G	100001018	TGCAGACTCCATGTGACCGCAGTTTGAGTACATACTAATTAACGAGCTTAAGACATGGGTGGTTGGTTC
100001020_13	C/G	100001020	TGCAGTGAAGAAACAATTTCAGAGCCATGCTTGGATAACTATTTCTCAAAATTATCAGTTCAATGTCAT
100001024_9	C/T	100001024	TGCAGATCCCCCCCAGTGGTTATAGCTTTCTTGCTAGATACATAATTGCCGAGATCGGAAGAGCGGTTC
100001026_32	C/G	100001026	TGCAGCCTTACCTGGAATGGAGACCCTTTCTTCTGCAAAGCAAGAAGACATGGTTGATGTCAATCTCAA
100001029_14	G/C	100001029	TGCAGGATGCGATGGTGACCTTTTCTCTGCTCAACCGAGATCGGAAGAGCGGTTCAGCAGGAATGCCGA
100001031_22	A/G	100001031	TGCAGGAAATTGATTACTCCATATATCAGTATATCATCGGGTCCGAGATCGGAAGAGCGGTTCAGCAGG
100001034_43	C/G	100001034	TGCAGAGATTATGTGGACAATTTGACCGAAATATCAAGTACTACTAATTACAAAGCAATCTACCGAGAT
100001039_32	A/G	100001039	TGCAGATGGGCAGGAAATGTTGCCTTTCGCTTACTCTGAAGCCCAGCAAACCTCGAAGTGCCTTGCTGC
100001041_37	A/T	100001041	TGCAGTTTGCACAGAAGATATTAACGTTCCACCTGTAATTCCGAGATCGGAAGAGCGGTTCAGCAGGAA
100001043_33	G/T	100001043	TGCAGTTTTATTTGTTTTGTTTTGGACAGATTGGTGGAGCTCGTTTCGGTCACTGTTGCCGAGATCGGA
100001048_11	G/A	100001048	TGCAGAAATGTGGCATGGAAAAGCCAGTAATGCTTGACCAAGTGACTCCGAGATCGGAAGAGCGGTTCA
100001051_34	T/A	100001051	TGCAGAGCTACGGTCCTAGCAGAAAATCATTCCCTTCCCGAGATCGGAAGAGCGGTTCAGCAGGAATGC
100001053_21	C/T	100001053	TGCAGACACAATTAATGAATTCGGATGGGATAACAAACACGCCGAGATCGGAAGAGCGGTTCAGCAGGA
100001055_54	A/G	100001055	TGCAGCAACTGCTATGGCATGCTTGCTTTGCTCCTTGTCACCAGAGTCAGCGTAAAAAGATCTCAACCA
100001061_32	A/C	100001061	TGCAGCAGCAACCACCACCTGTAAATCAAAGCAAAGGCCAACCCGAGATCGGAAGAGCGGTTCAGCAGG
100001063_12	A/G	100001063	TGCAGAATCTGGATCGTAGGTTCTGCACTTGTAATTGGAGATCCTGGTATGATAAATAACTTCACCGAG
100001064_48	C/A	100001064	TGCAGCTTCTCCATATCCCCATACGCCGCAGCCGTGTACACATCGTTCCTCAAGCTCTCCTCCTCTATC
100001066_35	A/G	100001066	TGCAGTGCAAGTGCATTAGCTATTGACATGGCTCAAAGCGTTCTCAAAACTCACAAGAATTGGAATGCT
100001074_13	A/G	100001074	TGCAGAACATGCGAAGTTCCGAGGCGCGGCCTCAAAGGAAATGGATTTTAATTACTGTTGAAAGCACCA
100001074_43	G/T	100001074	TGCAGAACATGCGAAGTTCCGAGGCGCGGCCTCAAAGGAAATGGATTTTAATTACTGTTGAAAGCACCA
100001078_24	A/C	100001078	TGCAGAAATAAGAAAATAGTTCAAAAGATGCCATTTTGTTCTCTCTATAGATATGCACAGAGCAACCGA
100001082_31	C/A	100001082	TGCAGTTTTCAATATAGTTGGAGGAGTTTCACCCACCGAGATCGGAAGAGCGGTTCAGCAGGAATGCCG
100001089_6	T/C	100001089	TGCAGATGCGATGGCCTGCTTGCAGCTGTCAGTCTATGTATTGCTTGACAATTACACAATCCCAAGCAG
100001089_65	G/A	100001089	TGCAGATGCGATGGCCTGCTTGCAGCTGTCAGTCTATGTATTGCTTGACAATTACACAATCCCAAGCAG
100001095_13	C/T	100001095	TGCAGAATTTCACCTATTCTTTCAACTACTTCACTGGGGAGGCTCCGAGATCGGAAGAGCGGTTCAGCA
100001107_30	A/C	100001107	TGCAGGATTTTACGGTTATTCCAATTGCAAAAATATGAGTATTCCCAATTCTACAACTTATCCGAGATC
100001108_19	A/T	100001108	TGCAGAATAATCCAACCGAACCCAACCCAGTCCAGCCCACCGAGATCGGAAGAGCGGTTCAGCAGGAAT
100001110_34	A/G	100001110	TGCAGCTTATTAGTTGCCTCCGCATGTAAATGATATTTAGGCCCCGAGATCGGAAGAGCGGTTCAGCAG
100001112_8	G/A	100001112	TGCAGGGTGTCAATATTCCTAGAGTTATCCAAGAGCTGCTTCCTGTTTTGCCGAGATCGGAAGAGCGGT
100001114_12	G/A	100001114	TGCAGCTGACAGGCCAACCATGTCTGATGTGGTTTCCATACTCAACAATGAATCACTGGTCGATCTTCC
100001117_5	A/G	100001117	TGCAGATTCTGTAATGCATCAAGCATATCGTTTGTGCATACATTCTGACAAGTATGTTGTTCCCCCGAG
100001117_6	T/C	100001117	TGCAGATTCTGTAATGCATCAAGCATATCGTTTGTGCATACATTCTGACAAGTATGTTGTTCCCCCGAG
100001118_6	A/T	100001118	TGCAGTAAAAGAGTGAAATTTGATCTCTGACTGCTTTATCCACGAGTTATGGAGAGCCTTCCGAGATCG
100001119_44	T/A	100001119	TGCAGGATGGCGAGTCAACCTTCTGCAAACACTGCAAGGCCTCCTACAGTTCAGATAAAGGGCCAACCG
100001120_10	C/G	100001120	TGCAGAGGCGCTTGTAACATCTAGCATCCATGTTGCCGAGATCGGAAGAGCGGTTCAGCAGGAATGCCG
100001121_36	G/T	100001121	TGCAGCCAACCAGCAGCATAGCAGCACATACAAAGGGTCCCCTACCTACAAAGTGATTCTAAATCAAAT
100001121_58	C/G	100001121	TGCAGCCAACCAGCAGCATAGCAGCACATACAAAGGGTCCCCTACCTACAAAGTGATTCTAAATCAAAT
100001122_10	A/T	100001122	TGCAGACATTAGACGACCCAACCATTTACATGGGAAACAGTGGACTTTGTGGTGAACCGCTAGACAAAA
100001122_58	G/C	100001122	TGCAGACATTAGACGACCCAACCATTTACATGGGAAACAGTGGACTTTGTGGTGAACCGCTAGACAAAA
100001124_27	G/C	100001124	TGCAGCATAATGCATAATTTCCAAGGGGAAAGTACATGAAAGTGCCATATGTTCAGACAATTAAAATTT
100001125_17	T/C	100001125	TGCAGGGATGGAAATGTTCCCTACCTTAGTTCTTTGGACGGTATATCTTGCCAGGTAAGTTGCCGAGAT
100001133_36	A/C	100001133	TGCAGCACATGTTATGGTGACTACATGTAGCTGCCTATTTTCTGAGTTCAAATGGACCAAGGTGCAACT
100001133_58	A/C	100001133	TGCAGCACATGTTATGGTGACTACATGTAGCTGCCTATTTTCTGAGTTCAAATGGACCAAGGTGCAACT
100001136_18	A/T	100001136	TGCAGAAGACACACACATACTCTCTCTCTATCTCTCTTTCTCTAGAAGAATATAACTCGTCAACTTTTA
100001137_36	C/T	100001137	TGCAGCCAAGTCGCTGGGGGGCAATCCATCCTCTGACCCAAGAAGCAGCTTGTAAAACCTGTAAGCTTC
100001137_43	A/T	100001137	TGCAGCCAAGTCGCTGGGGGGCAATCCATCCTCTGACCCAAGAAGCAGCTTGTAAAACCTGTAAGCTTC
100001146_39	T/C	100001146	TGCAGCAATCTACATTTCATCAATGCTATAAAGGGCAATTTGGTTTCAAAACTCTGCAATGTTAATTCC
100001149_11	T/C	100001149	TGCAGAGTTTGTAGCAGAGCATTTGCACTCAAATATATATGAAATGTTGAAGAATTCTTCCGAGATCGG
100001151_34	A/G	100001151	TGCAGACTTCTGGTGTAAAGATAGATCAAGTTATATACCAAAATATACAGGGAACATCAGCCACACCGA
100001151_61	C/A	100001151	TGCAGACTTCTGGTGTAAAGATAGATCAAGTTATATACCAAAATATACAGGGAACATCAGCCACACCGA
100001155_48	A/T	100001155	TGCAGTACCGTAGATATGCAAACAACAAATTAGTTAAAGCAGGTTAACATTTGCTTAATAATTGCAGAA
100001155_7	C/T	100001155	TGCAGTACCGTAGATATGCAAACAACAAATTAGTTAAAGCAGGTTAACATTTGCTTAATAATTGCAGAA
100001160_37	T/C	100001160	TGCAGTTCCCCCGAGCCAGTGAATGTATCTCGATCGTTTTGGTTTGTACCAGCTGAATGTTCAAAACTA
100001160_48	C/G	100001160	TGCAGTTCCCCCGAGCCAGTGAATGTATCTCGATCGTTTTGGTTTGTACCAGCTGAATGTTCAAAACTA
100001162_5	A/T	100001162	TGCAGACTTTAGAAAGCACCAAATTTGTGAAATGCATTAAACTAGCATACTTATGCCCGACAACAGAGT
100001167_25	C/T	100001167	TGCAGCTTGAATCATCATGGAAATCCTTGGGGCATAAAGGTCGGTTGTCAATTTCTTGACTTGTTCCGA
100001168_58	A/G	100001168	TGCAGAAGGGATTGTGTTCCGCAGGAATGATGAACAGATTCTTCACCTGCAATTTCTTACAAAACCTTG
100001169_53	G/C	100001169	TGCAGTAATGTTTCAAGGAGCGTGGCCTTAATTTTTGCAGCAATCAAACTGTTGATAATTTGTTCTTCC
100001170_28	A/G	100001170	TGCAGAGCAAGCAAGTATTTCTTTCCTGAAATTTCCTTTTTCCGAGATCGGAAGAGCGGTTCAGCAGGA
100001172_54	T/C	100001172	TGCAGAATTTCTTTTTGACCTGATGATTTTCTGGGCTTCCAGGACAAAATTTAGTGGGTTTTGGGACCC
100001178_8	C/A	100001178	TGCAGAGACAACCTTCTACATTCAAAAAGAGCTAAATATTTCTCTAATTCACAGATTCATCCGAGATCG
100001179_16	G/A	100001179	TGCAGCCACCCCAAAAGTCTCACCCACAGCTACACCTACTCCAGCACCCTCCAAAACTCCTGTACCAGC
100001180_24	C/A	100001180	TGCAGTCCCGCCGTTTTAGGCATTCGCAAATGTACCCGAGATCGGAAGAGCGGTTCAGCAGGAATGCCG
100001182_11	A/T	100001182	TGCAGATCAAAATTTCGATCAGTTAATGGTATCTCAGTGAACCCATCTGTGGGATCAGCAAGACATGAC
100001182_61	G/T	100001182	TGCAGATCAAAATTTCGATCAGTTAATGGTATCTCAGTGAACCCATCTGTGGGATCAGCAAGACATGAC
100001185_64	C/A	100001185	TGCAGATTAAGGTAACATTGTACTAGTTATGTTCCCATGTTGTTCATTTCGACGGTTAAGCATGCTTCC
100001187_13	A/G	100001187	TGCAGAACTGCCAAATAGTGGCAGAAGATGCCCTGTTCCCGAGATCGGAAGAGCGGTTCAGCAGGAATG
100001187_31	C/G	100001187	TGCAGAACTGCCAAATAGTGGCAGAAGATGCCCTGTTCCCGAGATCGGAAGAGCGGTTCAGCAGGAATG
100001188_12	C/T	100001188	TGCAGGATAGCCCTTGGATACCAATCAAATGACCTCTCAATGAGTGAAGAGAATTCCAACATGTTGAAA
100001188_13	T/G	100001188	TGCAGGATAGCCCTTGGATACCAATCAAATGACCTCTCAATGAGTGAAGAGAATTCCAACATGTTGAAA
100001195_23	T/A	100001195	TGCAGTATCAGTGGTTTGAGCGGTTTTGAAGTTCCAAATGTGAAGCAATCTGGAACTTTTTGTGTAGAC
100001199_57	A/T	100001199	TGCAGGGGTTACCTGAGATTCTTGATGGTGTTGCTTTGAATGCGTATGTGCATAGATACCCACCACCTT
100001208_10	C/A	100001208	TGCAGGTGAACCCCATCACCCCTACTTTTTTATTGCAACAAAAGCACCTATTACTCTTCACAACCGCCG
100001212_40	A/C	100001212	TGCAGCAGTGGTTGCATCCTCTGACATTTTCCTGCTGTAAACCACTGGCTTTTGATACTCTTCCGATGC
100001213_36	C/T	100001213	TGCAGGGGGTTCCATATTTTCATTGGAATTACTTAACTTTAAACCGAGATCGGAAGAGCGGTTCAGCAG
100001214_27	C/T	100001214	TGCAGGATTCTCAGAACCATTTATCAGCGTCACCATCTGATTCAGGGATCGGTCGAAATCTTGATTTTC
100001214_46	G/A	100001214	TGCAGGATTCTCAGAACCATTTATCAGCGTCACCATCTGATTCAGGGATCGGTCGAAATCTTGATTTTC
100001218_60	T/G	100001218	TGCAGTGTGTTCCAAACCAGCAAAATATTTTGTGGGTCCTTGCATTCTTAGAAAAACTTGTCGGCGCTC
100001219_21	G/T	100001219	TGCAGGCAAGCTGGTTTCTTCGCTTCCTAATGTAGGCATTTTCCGAGATCGGAAGAGCGGTTCAGCAGG
100001220_48	T/G	100001220	TGCAGCAGTAGCATCAAGGCCTCCAAGAAATCCCTCGTTTTGGAAGCTTCCGAGATCGGAAGAGCGGTT
100001222_46	A/C	100001222	TGCAGCCCACTGTCGAGCCAGGGGAGATAAGTACAGCCACCGTTCTAAACGCCCGAGATCGGAAGAGCG
100001228_46	A/T	100001228	TGCAGCAGTTTCGATTTTGATTTCACTAATGTACCGCTTCACACGTAGCCTTCCGAAAAGCTCGTCTTC
100001232_29	A/G	100001232	TGCAGGTCATGGTACCGTGCGGAGGCTCTAACCAGATCCGACCTCTTCATTGGCAACTGCTATGCTGTG
100001238_61	T/A	100001238	TGCAGTAAAATGTGCAGATTTTTGTGGTTGTCATGTCATGCATTCGCTAAGGTTGCAGAATTTCCTGTG
100001241_19	T/C	100001241	TGCAGGTGCTAACTAATTGTCTGCGTTACTACCTCCGAGATCGGAAGAGCGGTTCAGCAGGAATGCCGA
100001244_28	A/G	100001244	TGCAGTAGTAAAATAGGGGGACACAGCAACTTACGATCTCAACAGAGTCACGAGCAGCAATGGCCAAAA
100001246_23	C/T	100001246	TGCAGCGTAGTTATTAAATCGGACTCAACGATTCGACCGAGATCGGAAGAGCGGTTCAGCAGGAATGCC
100001248_10	G/A	100001248	TGCAGATGCTGGAAATGTATACGTTAACATGGAAGAAGAAAGCCATGCTGCCGAGATCGGAAGAGCGGT
100001248_11	G/C	100001248	TGCAGATGCTGGAAATGTATACGTTAACATGGAAGAAGAAAGCCATGCTGCCGAGATCGGAAGAGCGGT
100001249_40	T/C	100001249	TGCAGAAGCAGAGTTGCTAAGTGTAAATCTTGCCTCTGGATAGCCTTGCAGAGATCTAGATCCGAGATC
100001254_10	T/C	100001254	TGCAGAACAATTTTCTGTTTCCACCTTCAGATTTGAATCTGAAAACCGAGATCGGAAGAGCGGTTCAGC
100001255_6	T/A	100001255	TGCAGATACGCGACCGCTACAATTCAGCACAAGGGATATTGATTAATAGTTTTATGGACTTGGAACCGA
100001257_39	C/A	100001257	TGCAGAAATAGATAATGACAGAATGGATCAGTCAAAGAGCGAACCGAGATCGGAAGAGCGGTTCAGCAG
100001259_33	T/A	100001259	TGCAGTTCTGTGACAATTGCCTATTCCACAGCATTAGTCAGCAACCATTTTAGGCTGGCATTTTCCCAT
100001261_10	C/G	100001261	TGCAGAGGGCCGAAGAAAGAAAGAAAGAGAAATCAACCGAGATCGGAAGAGCGGTTCAGCAGGAATGCC
100001261_13	A/G	100001261	TGCAGAGGGCCGAAGAAAGAAAGAAAGAGAAATCAACCGAGATCGGAAGAGCGGTTCAGCAGGAATGCC
100001263_58	G/T	100001263	TGCAGTATTTGTGGTTGGGTGGAAATGAATTCTCTGGCAAAATTCCAATTTCAATCACGAATATTTCTG
100001270_51	C/T	100001270	TGCAGAGTTCCTGAAATTGCTGCTTCTCAAGACATGCTTTCCCTTATTCCTCTCTTTCAGGAGATTATT
100001271_12	G/A	100001271	TGCAGAGGTGAAGACTTGAAAAACAGGGGAACAGAGAATTAGACACTTACGTGTTGCTGAGTTTTCATC
100001273_29	T/G	100001273	TGCAGCTGGAGCAGCATCTTCAGGGGATTTTAAGGTATTGACCGAGATCGGAAGAGCGGTTCAGCAGGA
100001276_5	A/C	100001276	TGCAGAAGTTGTTCCTATGGAACTATATGTTAACAAAGAAATGGAACGTCTGGAGAAGGAAGATGGTAG
100001277_31	C/T	100001277	TGCAGGCATATGTAATTGGCCAAGCTAAACCCTGCACCAAACAGCCCCGAGATCGGAAGAGCGGTTCAG
100001277_9	A/G	100001277	TGCAGGCATATGTAATTGGCCAAGCTAAACCCTGCACCAAACAGCCCCGAGATCGGAAGAGCGGTTCAG
100001280_29	T/A	100001280	TGCAGAGCTTCACAGGAGAGAGGGACATGTTCTTTTGTGGTGTCTTTGACGGACATGGTCCATCCGAGA
100001286_56	C/G	100001286	TGCAGCCTGCTCAGTTGGACTTATTTCTAATGGAGCCGTGTAATTAACCTGCGCGACTCGACCGAGATC
100001291_19	G/A	100001291	TGCAGTGGTGTGATGGGGTGCCTCCTGTCTTACATCTGGAGCTGAAGCACTATCTGTATTCCTTCGAAT
100001292_51	T/C	100001292	TGCAGATATGGACGGATTGCAGAGCAGCAATTGAGATGAAAAATTGGGTCATTTGCTCCTCCGTAGTGT
100001298_18	T/G	100001298	TGCAGTGCTGAACATTCTTATTCCAATCCGTTGAATTATATTTGGACAAATTTTTGTAGGTTCGGTCCA
100001303_16	A/T	100001303	TGCAGGCACATTTTCGAGTCAGAGCTCCAATTTTCAGGTACTGCTCCCAGGGATGGAGATACATGAACT
100001303_40	C/G	100001303	TGCAGGCACATTTTCGAGTCAGAGCTCCAATTTTCAGGTACTGCTCCCAGGGATGGAGATACATGAACT
100001311_25	T/C	100001311	TGCAGTGGACATTAATTGCTGCCAATCAATTGTGCTTTGTGCTCCTGGCACTTATGGGCCCGAGATCGG
100001312_42	T/C	100001312	TGCAGCCACGGCAAATCCGACTCAACTAGGAAACACCAATTTTGGGATGCTCGTGGTTTTCGACGATCC
100001317_15	C/T	100001317	TGCAGTGTGCATTTCCATCCTCTCCAAGTGAAGGGGCCACGTAAGTTCCTTTCTCTGCATCTGAATGAA
100001326_38	G/C	100001326	TGCAGCTCCTGGCTAGCTACTCGGTGCTCACCTGCTCTGTTGCCGAGGCGGATGCTAGTATCAGTAGCC
100001326_7	C/T	100001326	TGCAGCTCCTGGCTAGCTACTCGGTGCTCACCTGCTCTGTTGCCGAGGCGGATGCTAGTATCAGTAGCC
100001327_17	T/A	100001327	TGCAGCCATGAGAGATATTGTGGAGTTGTGTAAATTTTATGCATCCCGAGATCGGAAGAGCGGTTCAGC
100001331_20	G/A	100001331	TGCAGAGTAAGGGATCAAGCGTTGGAGCTCTCGTGTGCGGCCCTAAGCAGATGAGGCATGATGTAGCCG
100001333_43	C/G	100001333	TGCAGCTCCATTGGACCTATTTTATTCCCCTAAAATACTTGGTCGTACTCCGAGATCGGAAGAGCGGTT
100001335_43	G/C	100001335	TGCAGTTGATGTGGATTATTGTACTGCAAAGGCATCTTTGCAGGAAATACACCCGAGATCGGAAGAGCG
100001338_15	G/A	100001338	TGCAGGGTACAGGAGGTTCGTCGACACATAAAACAAGATTAAGAATCAATTTTATCAGGAACATGTGAT
100001340_61	A/T	100001340	TGCAGATTGACTACTGTGGATGAAATTGCCGCTGCCGTGAACAAGATGTTAAGAAGAATCCAGGAAGAG
100001343_18	A/C	100001343	TGCAGCGTGGTACTTATAAACAAGCTTAAAGAAGTCAAACCTCCGAGATCGGAAGAGCGGTTCAGCAGG
100001344_34	A/T	100001344	TGCAGAGGTGAGAGAAAGGATAGACAAGTGGCCCATGTCGGATAAGACAACACCGTCGGTAGATAGACT
100001347_18	T/G	100001347	TGCAGGGAGAAGCCTAAATTTTGCTAGTGGAACAGATTATACATCTTGGGATGAGAATCTCCATAGTGG
100001353_25	T/A	100001353	TGCAGTCTGGCTTTGCTTCTCTTTCTCCTCAATAATTTTCCTTGTGAGATTTCCGAGATCGGAAGAGCG
100001354_15	A/T	100001354	TGCAGAAGCCAAAGCACCAACGAATTGAGGCTGCTTCAAAGGCTAAAACATAAGGAGATAGTGCCGAGA
100001354_7	G/C	100001354	TGCAGAAGCCAAAGCACCAACGAATTGAGGCTGCTTCAAAGGCTAAAACATAAGGAGATAGTGCCGAGA
100001355_12	T/A	100001355	TGCAGCAACAATTACCATGCCCCAGGCATGGGAGCCGAGATCGGAAGAGCGGTTCAGCAGGAATGCCGA
100001357_65	G/C	100001357	TGCAGAAGGCCAATAGCCATAGTCCGCAAGTCAAAACCATATTTATGGTGGATTTATTAGCATGAGGAA
100001358_41	G/A	100001358	TGCAGACAAACTACTCTTCCCTTTGGGCCCTCTTCTTCTTAGTTTGCAAAGGGTTTCAGGTCTTCTTCT
100001361_29	A/T	100001361	TGCAGGGAAAGCTGTTAGATGGCCAGGAAATTGCAGTGAAAAGGCTTTCCAACACTTCTGGCCAAGGCA
100001361_58	T/A	100001361	TGCAGGGAAAGCTGTTAGATGGCCAGGAAATTGCAGTGAAAAGGCTTTCCAACACTTCTGGCCAAGGCA
100001362_16	G/A	100001362	TGCAGCTGAGGCCAGTGTTCTGGAGCAACCCTCATTCCGAGATCGGAAGAGCGGTTCAGCAGGAATGCC
100001362_24	G/C	100001362	TGCAGCTGAGGCCAGTGTTCTGGAGCAACCCTCATTCCGAGATCGGAAGAGCGGTTCAGCAGGAATGCC
100001363_46	A/T	100001363	TGCAGCGAAATTAACTACACTTTTAGATTTTTGCTGTTCGGAAATCATCTGGAAGTGTGTTAAAGTGCC
100001365_48	C/T	100001365	TGCAGACTGAGGCTGCACCTTCCTAGGCCTACCTCTAGGCCTCCCAGTCTTCGACACAGCAGGCTGAGC
100001365_64	T/A	100001365	TGCAGACTGAGGCTGCACCTTCCTAGGCCTACCTCTAGGCCTCCCAGTCTTCGACACAGCAGGCTGAGC
100001366_25	T/G	100001366	TGCAGAAAGGGTTCGAGTACGGTACTCGTCCACGCCGTCCGAGATCGGAAGAGCGGTTCAGCAGGAATG
100001367_17	A/T	100001367	TGCAGCACCCGTTGTCCAGAAGTCCCACTTGAATCATGACTCGGTTATCATCCAGAATCAGATGCCTGT
100001372_10	A/T	100001372	TGCAGCATGTATTCATTGCCTCAAAATCTTCTCTTTTGGTCTCCTTTCCCACCACTTTCTCTTCAACCA
100001372_62	T/A	100001372	TGCAGCATGTATTCATTGCCTCAAAATCTTCTCTTTTGGTCTCCTTTCCCACCACTTTCTCTTCAACCA
100001375_21	T/C	100001375	TGCAGCTTCCACAACATACTTTCTAATAATCCCAGCCCAACCATATCCCAAGACCTGATTGATTAAAGG
100001388_57	G/T	100001388	TGCAGTGCGGCGTCTGTGGCCCCTGCCTTTGGCACGCACCATTTCTTGCCCTGCAATGCCGAGATCGGA
100001390_12	A/C	100001390	TGCAGTCGATTCATCTAGAAAACACCCTAATATTCATATTGTTGATTGGGTAAGTAAAAGATCCGAGAT
100001393_39	G/A	100001393	TGCAGACCTTTCTGTTCCCTTCATCCCATTGCACATTTCGCTGATCATTTTTTTAATCACCCTCATAAA
100001398_22	A/T	100001398	TGCAGTTCCCTTCTGTATCCAAAGTTGCAGATTAGTGAAATCCAGTAATGACTCATTTTAGCGTGTTTT
100001399_63	T/C	100001399	TGCAGCTTTTCACTTCCTTTGTTCTAGAGGAAGTCTCATGCTTACATTATGGTTACTGATGTTTTGGCC
100001400_23	C/T	100001400	TGCAGCCGTGATATTGCTTCTTCCATGGCTTTGGATCTCCACGAAACTGATAATGATTTCCGAGATCGG
100001403_31	C/G	100001403	TGCAGTCATTGATCTTTTCCAAATGGGTCTACTTTCAACACCCGAGATCGGAAGAGCGGTTCAGCAGGA
100001405_35	G/C	100001405	TGCAGCCATCAGCATGCAGCAGATTCACGTATAGTGTAGACACGTGCTTCTATAACGCCCACAGATTCT
100001405_51	A/C	100001405	TGCAGCCATCAGCATGCAGCAGATTCACGTATAGTGTAGACACGTGCTTCTATAACGCCCACAGATTCT
100001406_58	G/A	100001406	TGCAGATAGGATCTCACCTCGCGTTTGCTCTTGCCCTGTTGTTGACTCTCCTCGTAATGCTTCAGGCTT
100001410_24	A/C	100001410	TGCAGTTTCGTCTATACACCTGTTAATCTGAAATTTCTAGCTAATATCTATGCTGTTAAGAACCAAGTG
100001411_37	T/A	100001411	TGCAGAGAAGGGTCACGGTTGTAAAACTTTAAGTTACTGAAAGCCTCTAAAGATCATTCAGGGTGCATG
100001411_6	G/A	100001411	TGCAGAGAAGGGTCACGGTTGTAAAACTTTAAGTTACTGAAAGCCTCTAAAGATCATTCAGGGTGCATG
100001413_18	A/T	100001413	TGCAGAGTTTAATTCTCCATTAGTTGCAACAGATTCGAGTAATTTCTCTTCTGCTGCAATTTCCGCTTT
100001413_9	T/G	100001413	TGCAGAGTTTAATTCTCCATTAGTTGCAACAGATTCGAGTAATTTCTCTTCTGCTGCAATTTCCGCTTT
100001417_29	C/A	100001417	TGCAGCACCTACCCTTGATCTCTAATGACCTTTAATTGCTGAACCCTTCCGTTTCGGCCAAGATCAAGA
100001418_33	T/G	100001418	TGCAGCTGAGCCTAGCAGGAAGCAAAAGATAGCTAACAAAATGCCAACACTTCTTGCCATCCTTTTCCT
100001418_40	A/C	100001418	TGCAGCTGAGCCTAGCAGGAAGCAAAAGATAGCTAACAAAATGCCAACACTTCTTGCCATCCTTTTCCT
100001425_20	T/C	100001425	TGCAGAATGCAATCTAGCAATACAAACATACTCTTTCCCGAGATCGGAAGAGCGGTTCAGCAGGAATGC
100001426_55	G/A	100001426	TGCAGCATAAATCTGGTTCAGAGTCACAGTTTTGGCTTGAAATCAACTGGGAAAAGGACCCTACAAGAA
100001427_27	A/G	100001427	TGCAGATTCCGCCTTGATAGTGAGTGTAGTTATAGTATTCTTCGGTACCAGGCATGTAAATACCATTCT
100001428_35	C/G	100001428	TGCAGTGCTTCTGCAAGATCCAGCATGCACATAGACACAGACAAGATGCTATCAGAATATCCTACAATC
100001428_50	A/T	100001428	TGCAGTGCTTCTGCAAGATCCAGCATGCACATAGACACAGACAAGATGCTATCAGAATATCCTACAATC
100001429_7	A/G	100001429	TGCAGAAAACAGAGAAACTTTCTCCCAGGCACTATGAGCTTTGTAAATTGGGTCGCCTTTTGGGCCAGC
100001437_47	T/C	100001437	TGCAGCCAGAAGTCTTCGAGAGATTCTTCTTCATCAGACTCAACAAATGGGCCACCGAGATCGGAAGAG
100001438_34	G/C	100001438	TGCAGTAGTCGACTTTATTCTTGAAGCACCTGAGGAGTAAATGGTCCCCGAGATCGGAAGAGCGGTTCA
100001438_37	T/C	100001438	TGCAGTAGTCGACTTTATTCTTGAAGCACCTGAGGAGTAAATGGTCCCCGAGATCGGAAGAGCGGTTCA
100001444_46	T/A	100001444	TGCAGCAAATCTGGGAGCTGAAGCACGGTTATGATTACGGCTTATTTTGCTGGCAAAATATTTCCTGAA
100001445_24	C/T	100001445	TGCAGAAGACAAATCAAGCTACTTCGTTCAACCTGGAGAGTCATGAGATTACAACCGAGATCGGAAGAG
100001447_41	T/G	100001447	TGCAGTCACAACACTAAGATCTGAGTTGAGTAAAGGTAGTATTAACAGTGGGACTAAGTATCCAACAAA
100001448_31	A/G	100001448	TGCAGCAACTGTCTCTCTCGCAGGCACGGCAAAACATGCTGCTCTTAATATCCTTTGATTACCATATAT
100001448_65	A/T	100001448	TGCAGCAACTGTCTCTCTCGCAGGCACGGCAAAACATGCTGCTCTTAATATCCTTTGATTACCATATAT
100001452_31	G/C	100001452	TGCAGCTCTAAACCCTTTGCATCTACACATCGCACGTTTGGAAGCTCAGCTCCCAACTGAGCCTGTCTC
100001456_23	C/T	100001456	TGCAGATCCTTGATTCTTCTGTACTCCATTTGCTAAATATCCAGCAGCATAACGGGTCCGAGATCGGAA
100001458_14	G/T	100001458	TGCAGAACACAACTGTCTTAAAACTTTTGTTCTGGATTTGACGATTAAGATACACTTGCAATGTCCGAG
100001459_38	T/C	100001459	TGCAGTTTTTCCAGAAAGTGGGTAGTGGATAAGTTATCTTCATGCAGCGACTACTTGCCCCCCCTTACA
100001461_40	T/G	100001461	TGCAGCACAGTGAGTGAAGCTGTGCGCCATCCTACATATCTAATACCCGAGATCGGAAGAGCGGTTCAG
100001463_51	C/G	100001463	TGCAGCGTTCAAGATGAGAGGAAGAAAGGCCATCCTCAACTTCCCCTTGGACGCCGAGATCGGAAGAGC
100001468_13	A/C	100001468	TGCAGTACATGCCATGTCCGACGCTTTGCGGGTCGAGCTGCGGCCATTTAATGTCGATGTGATCTTGGT
100001469_7	G/C	100001469	TGCAGGTGAAGAATGAGACACATGCTCTGTGGACATGGCACCGAGATCGGAAGAGCGGTTCAGCAGGAA
100001470_36	A/C	100001470	TGCAGCATTGGCAGTTGCAGAATTTTCAAGTTGGGCATGAGCAGCCAGGGCATGGCCCAGCCCCTGAGC
100001472_24	G/T	100001472	TGCAGGCCATGGAACACCACCTTCGAGTCATGTTGAGCCCTCGAAGCCACCACCAGGCCCGAAAATGCC
100001475_22	T/G	100001475	TGCAGGTTTCCAAGCCCTACACTGAGTTCTTTAGTGATGAAAATCTTAAATCACTAGAAGCAAAGGAGT
100001476_52	G/T	100001476	TGCAGTAACGTGTCACTAATTTGCAAGAAATTTCCTGCAACATCTGGGCAGTGTAAAGAGAGATGTGCT
100001480_11	T/G	100001480	TGCAGACTAGTTGATCTACATTGAATCAAGAATCCGAACGACTCATAATTCCACTGAACAATCAGCTAC
100001480_16	T/A	100001480	TGCAGACTAGTTGATCTACATTGAATCAAGAATCCGAACGACTCATAATTCCACTGAACAATCAGCTAC
100001488_50	G/A	100001488	TGCAGCAGACGCACTTCTTGCTGGTCATGATACTGCTGAAAGATCACAGCGTGTTTAGCTTAAGAGAAG
100001489_50	T/C	100001489	TGCAGTTATTTCTGGTTACATGCTTTGATCTCTCTTTTCAAGTCAGCTTATGGCCGAGATCGGAAGAGC
100001491_11	C/G	100001491	TGCAGTTTCCACGTCAGAAGAAGAAGAAGGTAGATGCCCGAGATCGGAAGAGCGGTTCAGCAGGAATGC
100001493_23	T/A	100001493	TGCAGCTGTAGCTTTATGGATTCTATGAAAGATGAAATGGGAATACTCTATGCCGAGATCGGAAGAGCG
100001494_16	T/G	100001494	TGCAGGTTATTGGCACTTGGGACGACCATGATTATGGACTAAACGATGCCGAGATCGGAAGAGCGGTTC
100001497_28	C/T	100001497	TGCAGCCAAGGTTCTAGCAGAAAACAGGCTAGAAGTGGTTGACTTCACCAGCCGAATTGATTCGTCAAC
100001497_67	A/C	100001497	TGCAGCCAAGGTTCTAGCAGAAAACAGGCTAGAAGTGGTTGACTTCACCAGCCGAATTGATTCGTCAAC
100001499_25	A/C	100001499	TGCAGGCAAGGAGGAAAAAACCATAATAGAGTTCTAAAGTTCCGACAATATTTCATGGCAAACAAATCC
100001500_30	G/A	100001500	TGCAGAAGTAGGGCCGATTTGTCGCAAAATGCGTCTAGTAGAATCTCATGAGCGTCAAACCCGAGATCG
100001501_58	A/T	100001501	TGCAGTGATTTTGAGATCGTTCAGAGGTTTTCTGATCTCTACTTAAAATGATCAGTGGAAGGGGAAAGA
100001501_62	G/A	100001501	TGCAGTGATTTTGAGATCGTTCAGAGGTTTTCTGATCTCTACTTAAAATGATCAGTGGAAGGGGAAAGA
100001502_33	C/T	100001502	TGCAGATGGAGTCAATTTCACAATCACATAAAACAACATCGAAACCGAGATCGGAAGAGCGGTTCAGCA
100001504_15	T/A	100001504	TGCAGAAACCAGTCATTTCAAGTATTACGCAGCATTTAGGAAATTGTGCTTCTTAGCAATTGATCCGTC
100001504_66	G/A	100001504	TGCAGAAACCAGTCATTTCAAGTATTACGCAGCATTTAGGAAATTGTGCTTCTTAGCAATTGATCCGTC
100001508_26	A/T	100001508	TGCAGCATTGGCAGAGAAAAATGCCTACACCAAAACATGAGAGCCCGAGATCGGAAGAGCGGTTCAGCA
100001509_15	T/C	100001509	TGCAGGGAGCCAAGGTAGTCGTTGGACTATATCCATTAGAGCTCCTCTTCTTCTTTCTCCCGAGATCGG
100001509_27	T/C	100001509	TGCAGGGAGCCAAGGTAGTCGTTGGACTATATCCATTAGAGCTCCTCTTCTTCTTTCTCCCGAGATCGG
100001511_65	T/A	100001511	TGCAGGTACCACACCTCTGTGCTCCATTATCGTATGGTGAGGGGAACCAACCATCTGCAAGATAATGGG
100001512_55	G/A	100001512	TGCAGATCAAAAGATATCCATCAGCATCTTGGCAATGTCAACAAAGAAAAAATCTGTCACATTTTGGAA
100001518_30	T/A	100001518	TGCAGCACCTACTGAATCCTTCAAGTATGATTTTCCCTCTCTCTCTCAATGCTTTGACTTAGTTAAGTT
100001519_44	G/A	100001519	TGCAGCCAGCCACAACATGACTTGACTTGGACACTTGGTCGTTAGCAGAAGTCCAAGTCTGCCGAGATC
100001522_26	G/A	100001522	TGCAGAAAGAAAATGCTCATTCATTAGGTTCCGCTACTTGACGTAAGAAACCCGAGATCGGAAGAGCGG
100001523_29	A/G	100001523	TGCAGGGTGTGGCCCTCAAAAGCTAGCTAACCCTACCCTGCTGCCTTCCTTTTCCTTTACCGAGATCGG
100001526_60	T/C	100001526	TGCAGTTGTGGGAGAGGCTGTAGATTGCAGCACCGTGACAGCTCTTCTATCTGCTTGTTCTAGCTTTAT
100001526_7	G/A	100001526	TGCAGTTGTGGGAGAGGCTGTAGATTGCAGCACCGTGACAGCTCTTCTATCTGCTTGTTCTAGCTTTAT
100001527_51	A/T	100001527	TGCAGATTATGTTTTCATGGAAATTCGTAAGATTCAGAGGCAAGTAAAAGCATCAACAGTTCCGAGATC
100001532_46	C/G	100001532	TGCAGGATGCAGTTGCAGTTGACGGGAACTTTGGACTTCTTGAAGGCAGGACAATGGCTCTCGTTCATC
100001533_45	G/A	100001533	TGCAGCCAGGCAGTCCCGTGCCAAGGCGTTGAGTTGGCCGATATTGATTTAGCTCCAGCTCCGAGATCG
100001534_42	G/C	100001534	TGCAGTTTCTCGTCTCGTAGTTACTAACACTAGACCTGAAAAGCGTTTTACAATTTGACAAACTGAAAA
100001534_63	T/G	100001534	TGCAGTTTCTCGTCTCGTAGTTACTAACACTAGACCTGAAAAGCGTTTTACAATTTGACAAACTGAAAA
100001539_51	C/A	100001539	TGCAGCAACCTTGATTGCAAACTAATTATCTTCAACCTTCTTTTTCAGCACCACTCATTGAACGCTTTT
100001541_19	T/A	100001541	TGCAGTTAAGATTTGGATATTGTTTCCTCCCTCTCCCCGAGATCGGAAGAGCGGTTCAGCAGGAATGCC
100001545_17	A/G	100001545	TGCAGTTTGCCAACTCCATCGGGATCTGACCACTCAAACTATTATTTGCAAGTTGCAAAACTGCCAACC
100001545_51	G/A	100001545	TGCAGTTTGCCAACTCCATCGGGATCTGACCACTCAAACTATTATTTGCAAGTTGCAAAACTGCCAACC
100001548_38	A/C	100001548	TGCAGCATTGCTTTGAGGATTTAACGTTTTGGCTTGCAACCCCGCTTTACTTGCCGAGATCGGAAGAGC
100001554_36	C/T	100001554	TGCAGCATCATCAGGATTCTCATCTTCGGCTTCCAACGCTTCCTCTCCTTCATCAAAGGCTCCTAACTC
100001557_53	G/C	100001557	TGCAGCTGGAATCTCCTCCAAGATTTCAATGGAATCATCATCAGATGCTTTTTGCATTTCATCAGAATT
100001563_11	T/C	100001563	TGCAGTATAAATAGAGCTATTTTACCTTTGCCTCATGCATATATGATAACATGCATGAACGTTACCCGA
100001569_60	G/T	100001569	TGCAGTAAACCTTCATGGGCTGGGTCTTTGGGAATGGAATGCCAGCTCCTTCATCGTTGTGGAATACTC
100001582_10	C/T	100001582	TGCAGAACGCCTAGTGGAGACTAAGACGAACAAGAATGATCAGAAACCTTAAAATAGTTGTATTACGGT
100001582_56	G/C	100001582	TGCAGAACGCCTAGTGGAGACTAAGACGAACAAGAATGATCAGAAACCTTAAAATAGTTGTATTACGGT
100001583_30	A/C	100001583	TGCAGATGACTTTGCAACAAAGCCTAACGAATGGTGGGGAAAACTGTCTGAGTGCAGTTTTGTTTTCCG
100001585_8	C/T	100001585	TGCAGAGACTTGGAAGAGTACAAGAATAAAATTGTGGCCGAGATCGGAAGAGCGGTTCAGCAGGAATGC
100001587_45	A/G	100001587	TGCAGACTTTTTGACTTGTCAAAATTTTGATGCACAGAAATGAGAAAGTGTGACACTGGGACCAGACCC
100001589_15	A/G	100001589	TGCAGCAGCATCAACATCACTAGCTGCGACAAGCACTGGCATCCCTCGTCAACAGAACCCACTGACCGA
100001589_40	A/G	100001589	TGCAGCAGCATCAACATCACTAGCTGCGACAAGCACTGGCATCCCTCGTCAACAGAACCCACTGACCGA
100001592_5	C/T	100001592	TGCAGCATCCTCCAATCTCTTAACACCAGTTTCTTGCAAAAACCCTTCTGCAATCCATAGCCTTGACAA
100001593_16	G/A	100001593	TGCAGCTCCCCTCCAAGTATTCATCATGCGGGATCCGAGATCGGAAGAGCGGTTCAGCAGGAATGCCGA
100001594_32	G/T	100001594	TGCAGCACACAATGCAATACATCAATTAGCATGTGAAATAATAGAAATTTGCATGCCCGAGATCGGAAG
100001597_29	A/C	100001597	TGCAGCATGATTGGGTCAGATTCTTCAACAACTAATTATCCAGGCAAAATTCCAAGCGGAACTGATGTT
100001599_12	A/C	100001599	TGCAGTGAAAGCATTAGAAGTTTCAGGTTTTGTTCATCAGATTCAGGCATGTCCGAGATCGGAAGAGCG
100001602_51	G/A	100001602	TGCAGTTGCACATTCCTTGTTTTTGGGAGTGCCGTCTCTGATGAAGTTAACGAGAGTCTCAATAAATGA
100001607_25	C/G	100001607	TGCAGCTTCAGCTTTTCGAGTTGTTCATTTGGGTTATGTTTTCAGATTTCATTCCCCGAGATCGGAAGA
100001607_37	G/A	100001607	TGCAGCTTCAGCTTTTCGAGTTGTTCATTTGGGTTATGTTTTCAGATTTCATTCCCCGAGATCGGAAGA
100001609_22	G/A	100001609	TGCAGTATTGGAAAGCAGAAGAGAAAGCTGCAAACAGATGCTGCCTTGGTTTATATTTTCCGAGATCGG
100001609_35	A/T	100001609	TGCAGTATTGGAAAGCAGAAGAGAAAGCTGCAAACAGATGCTGCCTTGGTTTATATTTTCCGAGATCGG
100001612_34	T/A	100001612	TGCAGTATCCCCATCACCTTCTCCTTTACCTGACTCTTTGCCATCTCCTCCTATCATTCCCGAAAAACA
100001615_11	T/G	100001615	TGCAGGTTTTTTCCTTTCTTGTTTTAAAAAAAATTCGTTCTTGCTTTTTTCTCCGAGATCGGAAGAGCG
100001617_19	C/G	100001617	TGCAGCTGAGCAATGCTGGCGAGTCTTTGGTGTCGTGTGACCGAGATCGGAAGAGCGGTTCAGCAGGAA
100001620_42	A/G	100001620	TGCAGATTGCAAACACTTCATCTCTTTGTTCCCAGCCACTTTACTCTCGTCCAGATCATCCTCCTTGGA
100001629_13	G/A	100001629	TGCAGCATCCATGGGTGTCTTCACCTTATCATGTATGCTCCTCACAATTGGTGTATACGATCGCATTTT
100001629_24	C/G	100001629	TGCAGCATCCATGGGTGTCTTCACCTTATCATGTATGCTCCTCACAATTGGTGTATACGATCGCATTTT
100001636_43	C/A	100001636	TGCAGTTAGAGCATTGCGGTCAATCAGGAAAGAATTGATCGATCCAAATGGAAATCTCAGTAACTGGAG
100001637_11	T/C	100001637	TGCAGAAGATCTTTATGTAGTATTTTGATCACCCCACATGTTTGTTTGATGTATGCGATGATGATTCTT
100001639_15	G/A	100001639	TGCAGTTAATCAGCAGAGGCATCCGTGTAAACGGTGTAGCCCCGAGATCGGAAGAGCGGTTCAGCAGGA
100001641_35	A/C	100001641	TGCAGCAATTGCAGCTGATTTTCGCTTATGATGTAATATAGCAAGAACGCCAACTACAGCCCAGATGAG
100001644_18	A/G	100001644	TGCAGGACCATCGATGCAATCCACTACGCTTGCGCCTCACCGAGATCGGAAGAGCGGTTCAGCAGGAAT
100001645_46	G/C	100001645	TGCAGTTCAAAAATATTAATGACCCACACTATAGTTGAATTAATTAGACATGAACAAAAAGCATAATCC
100001645_61	C/A	100001645	TGCAGTTCAAAAATATTAATGACCCACACTATAGTTGAATTAATTAGACATGAACAAAAAGCATAATCC
100001647_9	C/A	100001647	TGCAGGAAACGGGTCGAAAACAGCCCCTGCGACAGACGGTTCAACATCTGCCGAGATCGGAAGAGCGGT
100001652_45	A/C	100001652	TGCAGTCACGATTTTCTATTGCTCTACGGCGTCTCACTTCGCCAAATGGCCTACTTCACTCAGAAGATC
100001652_61	A/G	100001652	TGCAGTCACGATTTTCTATTGCTCTACGGCGTCTCACTTCGCCAAATGGCCTACTTCACTCAGAAGATC
100001653_51	C/T	100001653	TGCAGATTAAAACGGGACACTGGGATGTAGGTCAAGTCAACTGCCGTGTCCCTTCAAGCAAGCCGAGAT
100001655_7	G/T	100001655	TGCAGTTGTCATTCCAACGACAGAAGCATTCGGCCCCGAGATCGGAAGAGCGGTTCAGCAGGAATGCCG
100001656_27	T/A	100001656	TGCAGGTGAATGATTGTTCTTTGATGGTGTAGTACTACTGTTATGCTCGTGCGTTTGTTTGAAGAGGTC
100001657_14	A/G	100001657	TGCAGAATGCAAACACACTTTTAATGCATTACTCATCTTGATTTTTGGCTCTATTTACCGAGATCGGAA
100001658_13	T/G	100001658	TGCAGCTGTTTGATGTTTCAAATAAAATTGACAAGCCAAATTGAAGATGCCTCCTTTACCCGAGATCGG
100001658_51	T/A	100001658	TGCAGCTGTTTGATGTTTCAAATAAAATTGACAAGCCAAATTGAAGATGCCTCCTTTACCCGAGATCGG
100001659_6	C/T	100001659	TGCAGACGCTTACACATTTCTAGTCAATTGGTTAGAAAGATTCCCAGAATACAAAACCAGAGACTTCTT
100001660_27	G/C	100001660	TGCAGGAGTAATTGCAGCTACCTTCGTGTGTCCTTTAGATGTTATTAAAACTAGGTTGCAAGTTCATGG
100001661_44	C/A	100001661	TGCAGTCTCTTCTTCCCAACGTTCTCTCGACTCTTCAGCGCGTTCAGACGCTCTGTCAGCAATGCTCCG
100001665_28	G/A	100001665	TGCAGGATATGGACCAAGCCATATGAAGGAATTGCCACCTGCGATCGACATGCTAAGCAAATTAAACCA
100001665_56	G/T	100001665	TGCAGGATATGGACCAAGCCATATGAAGGAATTGCCACCTGCGATCGACATGCTAAGCAAATTAAACCA
100001668_9	A/G	100001668	TGCAGGATCAGTCCATTGACGAATACCTGTGATATTTAATTGACAATTTTAGGCTTACAAATCTAATGG
100001669_34	G/A	100001669	TGCAGCCAAGCGTGCATAGCGGATTGGAGCAACTGCAAGAAGCACGATTGTTAGTGATTTTAAAGTAGT
100001671_34	A/C	100001671	TGCAGTTGTTCATATCATGTTGTCTTGTAATTTGATTTTGGATTTTGCCGAGATCGGAAGAGCGGTTCA
100001678_34	G/C	100001678	TGCAGCTGGAACTTTTGCTGGTACTTGTCTAGTCGTCTTCTCCTCTCGTTCTGTATCAACACAAACGAC
100001682_29	G/C	100001682	TGCAGAGCACCGTAGCTTATGTAATTGCGGGTCGCTAATATGCGCCGAGATCGGAAGAGCGGTTCAGCA
100001684_6	G/T	100001684	TGCAGTGTCTGAATAACCAATTCTTCTTGTTATTATCCTTACTTAGGGCTTAATCACTATGGTTTTGAT
100001688_48	G/T	100001688	TGCAGAATTCAGGCAAACTAGAATCTGCTGGCCAGCCCCAGCGCAGTTGATATCCACTCTTTTACCGTA
100001689_27	T/C	100001689	TGCAGTTCATAGTGGAGATGGAAATATTTTAAATTAGATGGCTAGAATTGAATTTATGAACACAAATTT
100001692_16	A/C	100001692	TGCAGGAATAAATAGAAAACGGCGCATTAGTTTCCACTCAGAATTTTGTGGTGATCTGCGATCTGTTCC
100001692_52	G/A	100001692	TGCAGGAATAAATAGAAAACGGCGCATTAGTTTCCACTCAGAATTTTGTGGTGATCTGCGATCTGTTCC
100001694_57	C/T	100001694	TGCAGATTTTAATATCTATGCTGGCTCTGAATTTGTTAACGCGGAATACGGCCCCTACTGGCGTTTCAT
100001696_19	T/G	100001696	TGCAGGGGAAGACACAAGATGCTCTTGCCAAGTTGAAACAGTGTAATCGTATTAGATTCCTTCCTGGTA
100001698_54	C/G	100001698	TGCAGCATTCCTTATCCTCCAAACCTGATACACAAACACAGCAAAAGCCAGTCTCTCGAGGCAACCGAG
100001706_16	C/T	100001706	TGCAGAGAAGCGCTCGCGATGCTTATATTGACATCTCCCCCATCTGCATCCTGCCACGCGGGAGAAAAG
100001706_8	A/C	100001706	TGCAGAGAAGCGCTCGCGATGCTTATATTGACATCTCCCCCATCTGCATCCTGCCACGCGGGAGAAAAG
100001707_12	C/A	100001707	TGCAGTTTCTCTCTGAGATTTTCATGTGCGAGTATAGTAGGATTGATCTTTTTTCCGAGATCGGAAGAG
100001712_43	C/G	100001712	TGCAGCTAAACTATTACGAGAGGCCACTTCAACTGACCACCCTCTAATTGATTCTTCCTCAAGTCGCAC
100001723_52	C/T	100001723	TGCAGAAATTCCCAAAATTTTCCACATTTACATTCTTTCCCCAAATGCAAGACTTCATCGGCTCAGTCC
100001726_57	T/C	100001726	TGCAGTTTCTGGGCATGGTATGGGGACTACCGCAGGTCTTCTAGCATCACCCATTGGTGAATTTGCAGA
100001730_8	T/C	100001730	TGCAGGTATAGGGAAACGCCGAAGTTGGACAACATCTGCCGAGATCGGAAGAGCGGTTCAGCAGGAATG
100001731_35	T/C	100001731	TGCAGTTGCCCGAGCTTGAAGCCATTTGAGAGAAGTCAGTGCATCGTCCACTGCTGCCGGGAGCCTATG
100001731_7	G/A	100001731	TGCAGTTGCCCGAGCTTGAAGCCATTTGAGAGAAGTCAGTGCATCGTCCACTGCTGCCGGGAGCCTATG
100001733_21	C/T	100001733	TGCAGTTCTACAATCAGCTTTCTACAATATCTTCTACCTTTTTGCTGGATTTCTGATCCCTCGACCGAG
100001734_44	T/C	100001734	TGCAGTGATGCCCCTAAAATATACAGCAACAGGAGCTATCCGCTTGACCATGTTCTGCCGAGATCGGAA
100001739_16	G/C	100001739	TGCAGTTAAAATTCAAGCAAATCAATCACTAAAATCTTTCCAAAAAGCAGAAATTAAATCTCCTGAAAT
100001742_31	T/A	100001742	TGCAGAAAGTGCTTTCTCAGGGATTTGATGATAGTTCTTGGCCACTCCAAACTAAAACCGAGATCGGAA
100001753_52	A/G	100001753	TGCAGCCCCTCTTGCTTTGTTGTTGCATACATCTATATGGAGAGATTCCTCCATCAGACAAATGGTTAC
100001757_54	C/G	100001757	TGCAGTAAATCATGCCTTAGCCACCAATCGACTTCAAAATGAAACTGATAGACTCGCTCTGCTGGAGTT
100001758_48	C/T	100001758	TGCAGGGTACGACTTCAAATCCCACAACCATGTAACCAGGAGAGTCTGCGGTTAGATTCTGGTCATTGG
100001760_29	C/T	100001760	TGCAGCCTCGTCAGGTGCCTTTTCTGCTGCTCCTCTAGTCCTGAAACATCATCCCACGACGTCGTTGTT
100001762_32	A/G	100001762	TGCAGCCAGGATGTAAGTAATGGCCTTCGGTCACCTATTTGTTGCATTCTGGGGCATGTGGATAGTGGA
100001762_63	A/T	100001762	TGCAGCCAGGATGTAAGTAATGGCCTTCGGTCACCTATTTGTTGCATTCTGGGGCATGTGGATAGTGGA
100001763_62	C/T	100001763	TGCAGAAAATCCACCCTCTGCAAGTCCAGCGCCCAGGACCTCATGGACTCCATTCAAGAACTCATCCCC
100001767_12	G/C	100001767	TGCAGAGAAAGCGGCGCTTTCGTGTAACATGCTATGGTCTCAACGCCTTACGAGATAGTGATGAGTTTC
100001772_20	A/T	100001772	TGCAGGTTCATCAAACAACCAATGGATCAAGTGCAGCAGCTCCGTCCTCATGTACTCATCTTCCCTTTC
100001777_11	T/G	100001777	TGCAGTATTTTTCTGACTGAAATCAGTTTTTGTAACCGAGATCGGAAGAGCGGTTCAGCAGGAATGCCG
100001786_23	G/C	100001786	TGCAGATTATCAGATAAATGAAAGCTTAAGATTCCCCTTGGATGAGCTTAATCAAGATGTTCTAGAGCA
100001787_5	G/C	100001787	TGCAGGCCCACATATCGGTGCTACACCTCTTCCTCTCCCGAGATCGGAAGAGCGGTTCAGCAGGAATGC
100001789_41	G/C	100001789	TGCAGCATTAACGCTTGTCTGTCCAAAGGCTTCTGATTTAGGGTTGAAATTACGCCGTTTGAAACCTGG
100001790_10	A/G	100001790	TGCAGTCCTTATCGTTTTTAAAGTAGTTTATGAATGTGTACAAATGCAAGGAGAACTTATTTCTTTCCG
100001795_29	T/G	100001795	TGCAGAAGAAGCGAGAGAATGGGAAAGAATAGTGGTGAGATTACCGAGATCGGAAGAGCGGTTCAGCAG
100001799_15	T/C	100001799	TGCAGTCGCATCACGTCTCCTCCAGCACTAGCACTAGTTGCTTTGATCTTGCTTTAGATTTTCTAGCCG
100001802_34	A/T	100001802	TGCAGTACTCTTAATCCTTCTCCTATGACTATGCACACTATACAGTTGATGTTCAGACAATGCCAATCT
100001806_38	C/T	100001806	TGCAGCTTCATCTTTAGCCAAGGGCCACTGAATTTCGTCGTCGATCCTAGCGAGCACCGCCACAACGTT
100001806_67	T/C	100001806	TGCAGCTTCATCTTTAGCCAAGGGCCACTGAATTTCGTCGTCGATCCTAGCGAGCACCGCCACAACGTT
100001807_5	C/G	100001807	TGCAGCCTCGACTGACGATTCATTCTATGGAAAGAAAACAAAGGCCGAGATCGGAAGAGCGGTTCAGCA
100001808_26	T/C	100001808	TGCAGGTGCTCGAGTTTTTTGGAAAGTAAGACATTGTGTAACTTGGCCAAAGCTGTCAACTGTCCATTG
100001810_14	A/T	100001810	TGCAGGCAAGCAATAAAAAGGCACCTGGGTGGACTCAAATGCATCCCTATTGTAAAAATCTGGAATCTT
100001810_43	T/C	100001810	TGCAGGCAAGCAATAAAAAGGCACCTGGGTGGACTCAAATGCATCCCTATTGTAAAAATCTGGAATCTT
100001811_66	A/G	100001811	TGCAGCGGTGTGTCTGTAGCCACTTCCATCAAAGATGGTGCCCCCCACTTTAGTCCCCTTCACATGATC
100001813_42	G/C	100001813	TGCAGGGCACTTTGGTTTCAATGCTAACAATTTTTTGATTCAGACCAACTCCGAGATCGGAAGAGCGGT
100001814_5	A/C	100001814	TGCAGAAGTAAAACAATGGAGGATGATGATTCGCAAGGGATTCTTCTTAACTCACTGCGTAGCTCGGGG
100001816_15	A/T	100001816	TGCAGATTTTTGTCCATGGTTGCAGACGAAGGAAAGCTACATAGCCATTAATTGAACAGAAACCTGTGA
100001817_62	G/C	100001817	TGCAGCTATCCGTGATATAACCCCCATATATAGTCCCACCTGTCCCGTATATAGTCCCACCAGTCCCGA
100001819_40	A/T	100001819	TGCAGTCTTTGCAACGGCAAGTCCACCTCTGTTTTTTACTACTACTATTTTATCTTCTCTCAGAAGCAA
100001820_38	A/T	100001820	TGCAGCCGACTCCACGAATTTTGGCCTTACGTGCCCTAAATTGAATGCTCCCCATATGGCCCGAGATCG
100001821_35	T/A	100001821	TGCAGAGATCATCCAGAAGGTAATTAAGTCATTCCTAAAGTTGACACAACTTTAGACAAGCTAATTCTT
100001823_30	A/G	100001823	TGCAGGTGGAGACGATTGCTTTACTAGCATATAGTTCGACTTCTTTACTAGCATGATTTGGGAAAGAAG
100001823_49	A/G	100001823	TGCAGGTGGAGACGATTGCTTTACTAGCATATAGTTCGACTTCTTTACTAGCATGATTTGGGAAAGAAG
100001825_26	C/T	100001825	TGCAGCTCCAGTGAGTGCACCGCCGACCGTCGCAACTCCTGTTCCGAGATCGGAAGAGCGGTTCAGCAG
100001827_27	A/T	100001827	TGCAGGATCATGAAACCAACAGCAATGATATGCTACAATTTTCAGCCTCAGGCAGCAGGTGCTCCTCCA
100001831_61	A/G	100001831	TGCAGAGTCAATAATAAGACCAGCGCTGTTCCACCCATATGGTAATGGCCAAGTGCAAGTTAGACCAAG
100001839_55	A/C	100001839	TGCAGGGTTTGCAAATGCACTTCATCCACCCACTTTCCAGTCAGAAGTTCCAATCAAGAGTTCAATCAA
100001842_22	A/G	100001842	TGCAGCCTCTATTTCCCAAGCAAGCAACTGTGGCTTTTGCCTCTTCTTTGCCATTAGGAAACAGTGTTC
100001842_44	T/C	100001842	TGCAGCCTCTATTTCCCAAGCAAGCAACTGTGGCTTTTGCCTCTTCTTTGCCATTAGGAAACAGTGTTC
100001846_40	G/C	100001846	TGCAGGTAGTTGTATTCAAGCGATTGTGGCCCATGGATTCGATCCGAGATCGGAAGAGCGGTTCAGCAG
100001848_27	T/G	100001848	TGCAGCTATAGAGTGGGCCCATGGTCTTATCATCTTACACCCTGGTAAAACTATTTTCTATTGAGGGTC
100001850_37	C/G	100001850	TGCAGTCGATCAGTTTTCAGCCAACAGATTAGTTCAACGATCAATTTTGACAAAACAAGGAGTCATGCA
100001852_44	C/T	100001852	TGCAGCAGAGGGTTCACATCGTAATTAACTCCAGCTGTTTCAATCTGGACTTTGCAGTTGACGATGGCA
100001854_20	G/T	100001854	TGCAGGCCTCATGCAGAGTAGAGGTTCGATGAGCAGGAGTCCAGCTGCCGAGATCGGAAGAGCGGTTCA
100001861_66	T/A	100001861	TGCAGTCGAGCCCTACTCATGGGCATCTCTGGCTGTGCTTGGTGGCTGGTTTCCCGAGCCATCTAATAA
100001862_68	C/A	100001862	TGCAGCGCTTCTCTCCTAATACCAGCCGCCTTCTTACAATCCCCGAGCTTCGACTCGAGAGAATAGGAC
100001865_15	A/C	100001865	TGCAGCGTAGTAGTGAGGATCTTGTCGGTTTCCGCTTTCCAAGTAGCAATACATCCAGCTGATATGAAT
100001873_13	A/T	100001873	TGCAGTAGCCAGTAGGGCCTTTGTGGTGTTTGTTTTATGGCCATAGATTAAACAAACCTGCCCCATCAA
100001873_28	T/G	100001873	TGCAGTAGCCAGTAGGGCCTTTGTGGTGTTTGTTTTATGGCCATAGATTAAACAAACCTGCCCCATCAA
100001875_35	A/T	100001875	TGCAGGGGTTTTGGAAGGTTGCTATTGAATTTGTGAAGAAGAGGGCACATGGGAACAGGGCTGTCTATT
100001875_6	G/T	100001875	TGCAGGGGTTTTGGAAGGTTGCTATTGAATTTGTGAAGAAGAGGGCACATGGGAACAGGGCTGTCTATT
100001878_22	C/T	100001878	TGCAGTGTAAATGGATCGGGTCCGATGCTATTTACAACTGGGCCTCAAGTCGCCGAGATCGGAAGAGCG
100001879_49	C/A	100001879	TGCAGCAGCAAGCATGTCCCCTAGAGGACCGAGCTCTGGCAATTCAGTCCACCTTATTAGTCCTGACAA
100001881_18	C/G	100001881	TGCAGCAAACCACGACACCTCACTTTCTCGTCGGTAATCTTGAGAGCTGATGCACCACCACACTCGCAC
100001881_62	C/T	100001881	TGCAGCAAACCACGACACCTCACTTTCTCGTCGGTAATCTTGAGAGCTGATGCACCACCACACTCGCAC
100001889_48	A/T	100001889	TGCAGCTCAAATGGGATGGCAAGAAATTGCAGTCTGCTTGTTTTCACTAGGGATGGTTCATTATTTAGT
100001890_41	T/C	100001890	TGCAGCAGCTCAATCACTCTTTTTCCTTTCTTTCATGCCTTTCCCCTTCTCTTTTGTTGCTGTCACAAT
100001892_23	C/A	100001892	TGCAGTTGCTCATCTTCATCCAACGGCAACCTCTCATAAGCAACATTAGTAAACGACGCCGCGATAACG
100001894_57	T/C	100001894	TGCAGCACCACTCTTTTTTGTACTGGCAATTGCTTCAGACTTCTTTTTATCCCCTTTTGCTGCCTCTGC
100001898_13	C/T	100001898	TGCAGGATTACTTCGCAAACATACTAAAGAAGCTGAAAGGCATTAAAGCACAGTCGAAGCAAACTGACA
100001900_34	A/T	100001900	TGCAGCTAAAGAAAATAAACAACACACAAAACAAAAGAGCCCAAAAAGCCAAGATTTGCTGTTATGTGC
100001901_23	C/T	100001901	TGCAGGCACTCCCGTGCATTCTTCCCACCCTATACCTGCCAGCAGCCATTCCCCGAGATCGGAAGAGCG
100001902_61	G/T	100001902	TGCAGATCTATTCACATATTTGCTCATAATCAGGGAATAAGCAAAACGTCAATTTGACATTGTCTGAAG
100001904_27	G/C	100001904	TGCAGCTGTTCTCACGACAATTCAAGCGCAGACAAAGCTGTTTGATGATGCATATAAGCCGAGATCGGA
100001905_11	C/A	100001905	TGCAGGTGAAACGTCCAATTCGTGGCTTTCACCTTCCGAGATCGGAAGAGCGGTTCAGCAGGAATGCCG
100001907_33	G/T	100001907	TGCAGCGGCGACTGGGATAGCGAATAGCATGATGTCTGGGATGGCCGTGAATGCCACGACTGCTTTTCC
100001910_34	G/A	100001910	TGCAGCTGAGGAGGTAAAAATTACGCGTTTCACTGATCCAGCTTTTACGCAAGCTTTTAGAACATTGAC
100001914_57	A/G	100001914	TGCAGCCCTAGGGGCAACCAACTTGACATACCTGGACGTCAGGTTCAACCAGTTAACAGGGACAATCCC
100001918_6	A/T	100001918	TGCAGAATTGCTCACAACGTCCATAACATTAGTCAACTTTCTTTCGGTTTTGGGCCTATTAGTAATTTC
100001919_67	C/G	100001919	TGCAGGTGAAGAAAACAGTTAGTTGAACGAAAATGGGAAAATAAGCAACGTAATGGGGCTTAGCGAACC
100001920_29	A/G	100001920	TGCAGGCTGCCATTTTAGATTTTAGTAGTACTATAAAATGACTTGTAAATTTCGCCGAGATCGGAAGAG
100001921_67	C/A	100001921	TGCAGCTACTATTTCTGCCTGGAGAGTTGGAAAACGTCGAAGCTCCTGCATTTTAGAGTTCCATCATCA
100001922_27	T/C	100001922	TGCAGGCTGAGAAAGACAGCGAGTACGTACATGTAAATGTAATCAGTTTTCGGGCCGAGATCGGAAGAG
100001925_36	A/G	100001925	TGCAGTGTGCCTCGTGTCATTGGAGCATTGTAACCAACAGACTACAAATTGATTATTCAACAAATAGAC
100001927_20	A/G	100001927	TGCAGGTTTCAAGTGTGCCAAAGCTTAAAGACGCTGAACTCTGTCGAAGGTTTTTCTTAATGTGGAAAC
100001931_25	C/G	100001931	TGCAGTTAGAGCTGGAAGAGGCAGCCTCAAGAAGAGCAAAAGTTGATGAATATGGGGAGTACCGAGATC
100001935_60	A/G	100001935	TGCAGACAGTGCTGCACAAGAAAAAACAAAAATGGCAATAGTAAAGTAATTGTTGTGTATAAGCCGAGA
100001940_44	T/A	100001940	TGCAGGAATTTAAAATACGCGATTGATATTAGATGGACCGCAGGTTGCAAAAGATTGGCGATATTGCCG
100001940_6	A/G	100001940	TGCAGGAATTTAAAATACGCGATTGATATTAGATGGACCGCAGGTTGCAAAAGATTGGCGATATTGCCG
100001941_10	A/G	100001941	TGCAGTTCATATACCATCTTCGCCCAGGAAGGAGCTGGTTCAGTTTTTGAGAAAGGTTACTGATCTTGT
100001942_27	G/C	100001942	TGCAGTAAGGTTTCTAGACCATCCTGGGCCCCAACAGATAATGGATAAATCCTTGGTTGTCAATCCACA
100001945_19	G/C	100001945	TGCAGTAATATTTGGACCAGGTGTAGTAGATCTCGCAGTGGGTTTCTGAGGGGGAATTGCTGGTAAGGC
100001945_45	C/G	100001945	TGCAGTAATATTTGGACCAGGTGTAGTAGATCTCGCAGTGGGTTTCTGAGGGGGAATTGCTGGTAAGGC
100001946_39	G/C	100001946	TGCAGGTGGTGATGATGTAAATGCTATCAATGATTTCGTGACTCGTGTTGCATCTGTGATGGTACGGAT
100001948_45	T/G	100001948	TGCAGAAACAGAGACATTCCAAATTCCATCAGCTAGCAAGCTACATTTGATTTTGAGCATGTATCAATT
100001949_20	G/C	100001949	TGCAGGCTTCTGGGATCCTCGTGACTCATCTGTAGGCCTCAAAGATTCAGGCTTATGATCTGCCGAGAT
100001952_20	T/G	100001952	TGCAGCGACGATGGAACAAGTGCAAATTGCCACCCCGAGATCGGAAGAGCGGTTCAGCAGGAATGCCGA
100001957_9	A/G	100001957	TGCAGATATAATTTGCAGTCAGACTTCAACTTTTTCATAATCTCATTCATATCTGAAATCATCACCAGA
100001958_55	T/C	100001958	TGCAGACTTGGTAAAACTACCTTCTAAGCTAGTCATACACAGACTCGACTGAGTGTCTGAAGAAGCAAA
100001960_22	T/C	100001960	TGCAGTGGAGGAGAAGAAATCTTTTACTCAAACCACGAATGCGACGTAAAAGAACACTTGATGCATGCC
100001964_30	A/T	100001964	TGCAGGAGTTTCTTCATAATTTTCATTTGTACTAGATAGCATACGCCAAAAGTACAAGGTGCTAAAGAC
100001964_37	A/T	100001964	TGCAGGAGTTTCTTCATAATTTTCATTTGTACTAGATAGCATACGCCAAAAGTACAAGGTGCTAAAGAC
100001965_55	T/A	100001965	TGCAGATGTCTTGGAGCAAAGCGTGCTTTCTGGTTGCATACTTGGAGTCATGTCCTTAAACATTAAAAC
100001967_31	C/A	100001967	TGCAGCATAAGTCCGCACAGTAATCCTCCTCCACCACCCTCATTTTTCAGTTCCTTGAGTTTTCCGGCC
100001968_17	T/C	100001968	TGCAGATGGCAAGTGGCTTTTATTTATAATGGTGAGCAAGAGAGGAAAGGGATGCTCCACGTGGCATCC
100001968_68	C/G	100001968	TGCAGATGGCAAGTGGCTTTTATTTATAATGGTGAGCAAGAGAGGAAAGGGATGCTCCACGTGGCATCC
100001973_14	C/A	100001973	TGCAGTGGTACGTCCTAAAAATATTACTGCTTTTCCCCGAGATCGGAAGAGCGGTTCAGCAGGAATGCC
100001981_29	T/C	100001981	TGCAGGAGAGTTGCACTTGAAACACCTTTTCCTGGGGAGGAACGTGAAACATCATTTGTCAAGTCAGGA
100001990_24	G/C	100001990	TGCAGCTTCTCCAAATGGTTAAGTGTAGTTGAAGGCATTAAATGAGGGAGTAAATGCAAAATTGAAATA
100001992_39	C/G	100001992	TGCAGCAAAAATCAGGGACATTGGGCCTCCGTGGCACCTCTGGTGGGATACCCGAGATCGGAAGAGCGG
100001993_9	T/C	100001993	TGCAGGAGGTTTTGGTTCAATAAAAATTTATAGCCGTCCTCAGATACCGAGATCGGAAGAGCGGTTCAG
100001994_55	G/A	100001994	TGCAGACTATGTCATTCGTAAAAGTGAAGGCTTTGTCAGTAATATTGACTGGTGAGTTTGAAGACTTGA
100001999_58	A/T	100001999	TGCAGTCAGCACCCCACTGCTAGAAAGTCAACTAATGCTTTAGTCTGGGTTTTTGAATATTGGGCCTTG
100002002_33	T/A	100002002	TGCAGTGCCCGAGATCGAGTTAAGTTCTCGATCTCGTCAATGTACTCATTCCCTCCGTAGTAGCGGTTT
100002002_8	C/T	100002002	TGCAGTGCCCGAGATCGAGTTAAGTTCTCGATCTCGTCAATGTACTCATTCCCTCCGTAGTAGCGGTTT
100002003_46	A/C	100002003	TGCAGCCTAAAAGTAACTTTTCTTGAACCTTTATCTTTGGCGGCGGACACTATAGCCGAGATCGGAAGA
100002006_45	A/T	100002006	TGCAGTGTCGCCATTATTTACACTACCTAAAAGAATTTGAATCAAATAAGAAATTAAACTGCTATCGTA
100002006_50	A/G	100002006	TGCAGTGTCGCCATTATTTACACTACCTAAAAGAATTTGAATCAAATAAGAAATTAAACTGCTATCGTA
100002007_34	T/C	100002007	TGCAGTATTCTTCTGATTTTTAGTAGGCTTTAGCTAGGTACTGGCATGGAAGATTGCACTACAGTGGTT
100002008_52	G/A	100002008	TGCAGCAGCCAGTGGTTTTACCAAAAAGCTCGCTCATGACAGCACGAGCAGGGACCCCTTTGCTCAAGG
100002008_7	G/C	100002008	TGCAGCAGCCAGTGGTTTTACCAAAAAGCTCGCTCATGACAGCACGAGCAGGGACCCCTTTGCTCAAGG
100002011_37	T/G	100002011	TGCAGAAGAAGAGGTAGGATTTGGCCAAACCACAGATTCTCATAAGACTACCAACTTGTTTGAGGTTCA
100002013_14	A/C	100002013	TGCAGACAATCGACAAAGATAAGATTTCAATACTTACTTACATAATACCCGAGATCGGAAGAGCGGTTC
100002018_57	T/C	100002018	TGCAGGATATATATAACAGCATACTTAGACGCAAAAAATTACTACTTTTGTGGAATTTAGTAGAAAATT
100002021_23	T/C	100002021	TGCAGCAGATCCCAGCCCTCAACTGTCTCTATATGTTCAGTTGGCAGTTGAACTACTCACCAATTCTGT
100002025_26	G/A	100002025	TGCAGAATAGTAACTGAAAATGTCAGGCGTATCAATTGCAGGGGCTCCCCGTACGGAGCACGATCAAAC
100002029_18	G/C	100002029	TGCAGGAGACAGACAAAAGCCCGCTGTATGGTTGGAGGTCTCCTGTACGGTGTCCGAGATCGGAAGAGC
100002032_55	A/G	100002032	TGCAGCAGCAGAGCAAAGCCCTCGACAAGCTCACTGACCGAGTCGAGGATCGTCAACTCGACTCCACCC
100002035_25	C/A	100002035	TGCAGCAAATTCGGCTATTGCGGCACCAGCAACGACTACTGTGGCCCCGAGATCGGAAGAGCGGTTCAG
100002038_54	G/C	100002038	TGCAGTTTCCTCTAAATTTTCTGCATCTCTTTTCTGCATTACTCCCTCTGCAATGCATATATGGATCAA
100002040_27	A/G	100002040	TGCAGCGTCAGAGAAGATTTCAGAATGACGGTCGGCGACACGAGGGACGTCAACGTCATCTCCGAGATC
100002043_13	G/T	100002043	TGCAGCGTTGCGAGCCAGGGAGGCTGCAAAAGATGGAGATTTCCTTCCTGCCGAGATCGGAAGAGCGGT
100002044_24	A/C	100002044	TGCAGAAGAAATCTTCTTTCCACCAAATTAAAGCGGGTTTCCCCAGTTCTTCAAATAAGTCTAGTCTCA
100002047_6	C/G	100002047	TGCAGACTCACTTATTTCTTGATCAGAATCTGCAACAATTCAAAACCATTCAACTGTTAACACTGTTAA
100002047_9	A/G	100002047	TGCAGACTCACTTATTTCTTGATCAGAATCTGCAACAATTCAAAACCATTCAACTGTTAACACTGTTAA
100002050_32	G/A	100002050	TGCAGATGGATTTGTCAGAGCGTTATTGCTACGAGCCGAGCTTGAAATGGAACCCTAAGGTGGAAGAAT
100002051_25	G/C	100002051	TGCAGCCCACCATCGAGCCAGGGGAGATAAGTACAACCACCGTTCTAAATGCCCGAGATCGGAAGAGCG
100002051_37	C/T	100002051	TGCAGCCCACCATCGAGCCAGGGGAGATAAGTACAACCACCGTTCTAAATGCCCGAGATCGGAAGAGCG
100002052_25	C/T	100002052	TGCAGTTGGTCTTGGTCCACATCGCCTACGTGTTGAAACTGCTACTATTGCTTTTTTGTCGACTTTAAT
100002053_24	A/T	100002053	TGCAGAGGACTGGCGTAAGGCGCTAAATAAGGTGGTTCCGAGATCGGAAGAGCGGTTCAGCAGGAATGC
100002054_29	T/C	100002054	TGCAGAAGAATGGAGCTTGCAAGAGCTTTTTGGCTGAGTGCATAGCATTAAGAAACATTAGACACCGAA
100002055_57	G/C	100002055	TGCAGATTCTGACTTGAAACCAGTTCAGAGCTCAGTCAAGACATATCTTGGAAGACCGTGGAAGCAATA
100002056_55	C/T	100002056	TGCAGGTGGCTAGGAAGCATCAGAAGAATACCAGAAAGTGGACTTGTATTGGGATCGTCCTTCTGCTCA
100002056_56	G/A	100002056	TGCAGGTGGCTAGGAAGCATCAGAAGAATACCAGAAAGTGGACTTGTATTGGGATCGTCCTTCTGCTCA
100002061_40	T/C	100002061	TGCAGTGTCTTGAAAGCGTGCTTACTCTGTTGGGATTTTGTAGTCTGGGTATCTTTTACTCAGAAAGTT
100002065_37	C/T	100002065	TGCAGCTGTCACTGTCGTCTCTTATTGTACTGATAAGCTATCAATATTCATCTGAATTATGTAATTATG
100002065_39	A/G	100002065	TGCAGCTGTCACTGTCGTCTCTTATTGTACTGATAAGCTATCAATATTCATCTGAATTATGTAATTATG
100002069_26	A/C	100002069	TGCAGTTTCCTCCAAATTTTCTGCATATCGCAGCTAAATTGTTCCCTTGGCAATCCACATATGGATCAA
100002070_37	T/G	100002070	TGCAGCTATTGTCTTTCCTTCTTTCTTTCAGCTTGTGTGTTTGTTTCAGATGTCTTGTCTGCATATGCA
100002073_45	A/G	100002073	TGCAGAAAGAAAGGATGGATACAATTAATAGGCTGCAAAAAGGTTAAGCATAATACCAACAATACTAAT
100002075_6	T/A	100002075	TGCAGCTGGTTCTATAGTAACCCTGCATGGGAGGTTTGAGATTCTATCGCTTTCGGGATCCTTTTTGCC
100002076_6	T/C	100002076	TGCAGCTTGGAGCCAAATTGGCACTTGCAAAACTAAAGACTCCAGCATGCTTGGTACGATCTCCTCCTT
100002079_47	C/T	100002079	TGCAGATTTCAAAATTATCATCATTGTTCAGCCAAAAGAAAAAAGAACACCGAGATCGGAAGAGCGGTT
100002080_41	G/C	100002080	TGCAGTTTATGTGCTTCTATCAAAAATCTATGCAGATGCAGGAAAATGGACTGAGTCTGCTGATGTGCG
100002082_20	A/G	100002082	TGCAGCAGAAGGGGAGGCATAAGGTTCACAATAAACGGTCATTCCTACTTCAACTTGGTGTTGGTCACC
100002082_5	C/G	100002082	TGCAGCAGAAGGGGAGGCATAAGGTTCACAATAAACGGTCATTCCTACTTCAACTTGGTGTTGGTCACC
100002085_40	T/A	100002085	TGCAGAGAATAATCATTAAAAATAGCTTTACCAAATGCTCTACCGAGATCGGAAGAGCGGTTCAGCAGG
100002086_68	T/A	100002086	TGCAGGAGGATTGTGATCTTCTTTGGAACTCAATTACAATCGAGCTACATGAACACTGAATTAGCTTCT
100002090_33	G/A	100002090	TGCAGTGTTCACAACAGTATTCAGCTGGGAACCGAAGTAGACAGAAAATATTGGACCATAGAGTTTTGA
100002090_37	T/A	100002090	TGCAGTGTTCACAACAGTATTCAGCTGGGAACCGAAGTAGACAGAAAATATTGGACCATAGAGTTTTGA
100002092_56	A/G	100002092	TGCAGAGGAGTTGGAGGATTACTCGAGTTTGCAGGAATCCGCCCTGAAAGGCTATTACAGGTTCCATCC
100002093_48	C/T	100002093	TGCAGCGGCAAAGGCAGCTGCATTAGCAGCTCCAACAAGCCATGATGACCGAGAATTGAGTCCGAGATC
100002094_25	C/T	100002094	TGCAGGCACGTACAATACGTTGAAACCCAAATTGCTGCTGTACATCTCTTGTCCATCGACTGTTGCTCC
100002096_18	T/C	100002096	TGCAGCCCCTTTGGCACTTGTCAAGCAGTAACCCATTATTTGAAATGCTGCCTTTCGCCTGTACTGCAA
100002100_29	A/C	100002100	TGCAGAGAAGAGAATTGTGAGGGATGGTTAGGATTATTATGATACTGCTGCTGGTGCTGACTCATTGAA
100002101_51	G/A	100002101	TGCAGCATGATTCATAAGTGGGAGAGGGTTCGAGTTGCAGCAGCTGTTCAGGTCCCGAGATCGGAAGAG
100002106_5	C/A	100002106	TGCAGCAGAAGGCTGGCCTTAGAATTTAAGCTGGGCTCAGCTCTGAAGCTTAAAGAAAAGTTTGTGGAG
100002106_68	G/C	100002106	TGCAGCAGAAGGCTGGCCTTAGAATTTAAGCTGGGCTCAGCTCTGAAGCTTAAAGAAAAGTTTGTGGAG
100002107_16	G/A	100002107	TGCAGAATGTGACACAGGAGAGAAGAGCGGTCTCGAGGAGATGATGATCATCCGCCACTCGTTCTTTGT
100002108_18	G/A	100002108	TGCAGAGCAGCCACCAAAGCCAGACAGAGCTATGGCTACAGCGGCGCTGTACCATTGCCGAGATCGGAA
100002111_14	C/G	100002111	TGCAGATGTAATTACCTTGATGAAATTTGGCGAAACAAACCGAGATCGGAAGAGCGGTTCAGCAGGAAT
100002112_8	C/T	100002112	TGCAGCAACATAACTGTTAGTGCGAGTATTACTATGATTTGTTCCTGACGACTCCGAGTTATGCATGTA
100002114_15	A/G	100002114	TGCAGTAATTGGTGAAAGAATAATTGGAGATGAGATGATGGGAAGGGACCAAATTGCATCAGTATAAAT
100002115_36	A/G	100002115	TGCAGATTGCCAAGGGAATTTGGGATTTTTACATACAAAGGATTTCCAGCCAATCCCAAACCTCGTAGT
100002115_9	C/G	100002115	TGCAGATTGCCAAGGGAATTTGGGATTTTTACATACAAAGGATTTCCAGCCAATCCCAAACCTCGTAGT
100002118_39	C/A	100002118	TGCAGAACGTTGTCTTGATCCTGTTCCTTTGGATCAGCCCATCTTAGACAAACTTATACAAGTGAAGGT
100002121_49	C/T	100002121	TGCAGTTACCATTTGGCAAAACCTGGCATTAACGATTTGAGGAACCATTCTAAGCAGAGATGATAGGAT
100002122_24	T/A	100002122	TGCAGGCCTGTTTTGCATGGCGCATGTATATTCTTGTCTTGACTTTTCATCAGCTACAATGCATACGTG
100002123_15	A/C	100002123	TGCAGTCAGCGACAAACAAAATTTGCTGTCCTCAGCGAATTTGGAATGTGGCTGATAAGTCAATAAGAT
100002123_55	T/C	100002123	TGCAGTCAGCGACAAACAAAATTTGCTGTCCTCAGCGAATTTGGAATGTGGCTGATAAGTCAATAAGAT
100002126_20	A/G	100002126	TGCAGTTTCCCCTGATTACAATTATTTGTTCAAGAATACAGTTGCAAAAGCTTGGATTGATCGTTTAAC
100002127_6	C/T	100002127	TGCAGGCCTGATTCACGATGCTCGTGCTCTCATCTGTGTGTGTTTCCACCATTTGATGTTGAATGATAA
100002131_17	T/C	100002131	TGCAGCCACATTTTCCATATTAACACGAATTTGATCCTTGCTATCCCTCTCCCGAGATCGGAAGAGCGG
100002132_56	G/C	100002132	TGCAGGATTCTGGAGCAAACATTTGCAGCAAATCTCGATCATAGTTTTCAGTGATTGGTCTGAACATGC
100002134_8	T/G	100002134	TGCAGCAGTCCTCACCAATCCAGGACGAGAGTCGACCGAGATCGGAAGAGCGGTTCAGCAGGAATGCCG
100002136_29	G/C	100002136	TGCAGTTTTAGGCCTCCCTGCAAATGTGAGGTCCATGGTTTTGAGGAAAACTTTGGCCATCTCCACAGA
100002138_57	G/T	100002138	TGCAGAGTGCTGTGAAGTATAGTGATCTTCAAACTCATCCAAAGATCTCAAATGTGCGCCACAACCAAC
100002139_51	G/A	100002139	TGCAGTTTCTAAATGTTGGAATGTTTAATGCTTTAAGAGAGATTTTAAGACGACGTATAATTCTATGAC
100002148_48	A/T	100002148	TGCAGAATCTTTCTGATAGAAAACAAGCCAAAATTTAACCAAAAATTCAGCTGGAAAAGTTTCAAATCC
100002153_52	G/A	100002153	TGCAGGTCTTGCAAAAGTGCCTAGGCTGTGTGAGACTGTAGTTGTTGAAGTAGCAAAACTTGGTGTTTG
100002155_17	G/A	100002155	TGCAGACGTGCTGTAGAGAGAGTTGTCAAGCGATTACCAGCAGAGGACAGTTTTTGGCTCTTGAATGGC
100002156_41	C/A	100002156	TGCAGCAGAGAAGCATCATGGACATTGAGAAGACTGAATTACCTGTTGATGAGAATCCCGAGATCGGAA
100002156_7	G/C	100002156	TGCAGCAGAGAAGCATCATGGACATTGAGAAGACTGAATTACCTGTTGATGAGAATCCCGAGATCGGAA
100002157_21	T/C	100002157	TGCAGGAGCAGGAGTACCTAATGAAGCCGCTGCTCCCTGAGACCGAGCAATGGAAACAATCACCGCAGA
100002158_42	G/C	100002158	TGCAGTATGGTGAGGTGGTTTGTCAGTAAACCAAATGGAGCTGCTGCCGAGATCGGAAGAGCGGTTCAG
100002160_68	G/A	100002160	TGCAGACAGATCATGTGTGATTAATTAAGACACGGCTAACAGATAATCATGCTATAAAATCGAAACAGG
100002161_55	C/G	100002161	TGCAGAATCTTTGGCACTAGATCTATTAGCCATGGAGTTGTCGCGCTTTTTGTTTCTATCAGCCACCTG
100002166_23	T/C	100002166	TGCAGCTCCAACCTATTTTCCTGTTCATTACTTCACAAATCAGGATGACAAAGGAAATGTCTGGGATTT
100002169_10	G/A	100002169	TGCAGCCAGCGACAGCTACTTCCAACAGCTGCTTATATTTATTTCCCCGAGATCGGAAGAGCGGTTCAG
100002170_21	G/A	100002170	TGCAGTCAATGTCGGCAATTTGGGAAGAATGGGAGGAGTTGTGGTCTCACCGCTAGCACTTTCCATATC
100002171_30	G/C	100002171	TGCAGAACCCAGAAAACAAAACACATTAAAGTTCCAAGAACCAATCAAGAAAAAGTCCATAAGCAAGAC
100002173_21	G/A	100002173	TGCAGCTTGGGGCAGAGGCAAGCCATGATACGGGGAAGAAACATCTTTCAACCCGAGATCGGAAGAGCG
100002173_27	A/G	100002173	TGCAGCTTGGGGCAGAGGCAAGCCATGATACGGGGAAGAAACATCTTTCAACCCGAGATCGGAAGAGCG
100002176_21	C/G	100002176	TGCAGGTAAGAGTAATCATTTCAAGGAGATAGCTGGGAAAGGCTTCCAAAGTGACTCAAATGTGTCTTC
100002176_62	T/C	100002176	TGCAGGTAAGAGTAATCATTTCAAGGAGATAGCTGGGAAAGGCTTCCAAAGTGACTCAAATGTGTCTTC
100002178_21	A/C	100002178	TGCAGAAGCAACAGAGTCTTTACTCTTTTAGTCGACCATCTGAGTTCTGACGACGGAACCGATTTGTCC
100002178_68	C/A	100002178	TGCAGAAGCAACAGAGTCTTTACTCTTTTAGTCGACCATCTGAGTTCTGACGACGGAACCGATTTGTCC
100002183_19	C/G	100002183	TGCAGTGCTTGCTCGGGGACGCTGGAGGCGCTCTTGACGTAAAGAGATCGCTTGGCTCTCCGAGATCGG
100002184_21	A/G	100002184	TGCAGGAGCTGTTGAAGTTGGAACTTACAGGAGCGATGGGCAGAGATTAAGATGCGATGGGATCAAGAA
100002184_26	A/T	100002184	TGCAGGAGCTGTTGAAGTTGGAACTTACAGGAGCGATGGGCAGAGATTAAGATGCGATGGGATCAAGAA
100002186_17	C/T	100002186	TGCAGCCATCACACCATCACCATCTGTTTGTGATAACTCTACAACCATCGAGCAAACTGGATTTACGGA
100002187_52	T/C	100002187	TGCAGCACTTGTGGATAAATTGATACTATCATAATAAAGGAGGCCCCCACCGTCTGATCTATCATATCT
100002188_67	A/C	100002188	TGCAGATTGTTATGAATTTTGTGAACTATAAGAAGCCAAATTGGGAAAGACATTTAATTGACTGACCAA
100002189_55	T/C	100002189	TGCAGGAAATCAGAAAAAGAAATGGTGAACAAATTAGTTTCCAATTTCTTTCTTTTAGTTGAATTGAAG
100002192_13	T/C	100002192	TGCAGCGGAACCCTGTTTATATAGGCAAGCTGAAGAAGAAAGGGAAGAACGAAAAGATCAGCAAAGAAA
100002192_48	A/G	100002192	TGCAGCGGAACCCTGTTTATATAGGCAAGCTGAAGAAGAAAGGGAAGAACGAAAAGATCAGCAAAGAAA
100002193_10	A/T	100002193	TGCAGAGCCGATACTGCAACGCACACCAAACCCTCCCGAGATCGGAAGAGCGGTTCAGCAGGAATGCCG
100002194_36	T/G	100002194	TGCAGGATTCCAAACGACGTCTAACAGAACAACTCTTGAAGCCCCACTAAGATTTATTCCTTCAGAACA
100002196_20	G/C	100002196	TGCAGTACTAAACAGAAGACGGTGCATAAGATTTTCATCAACTAGACAGCCTAAGTTCCAAGTAGTAAA
100002196_45	A/G	100002196	TGCAGTACTAAACAGAAGACGGTGCATAAGATTTTCATCAACTAGACAGCCTAAGTTCCAAGTAGTAAA
100002202_32	T/A	100002202	TGCAGATTCTTTTCACGAAACTCTGGGCCTTCTATGGCTATGCCGTCATCAGTCAGTATTCCGCATTCT
100002204_5	A/G	100002204	TGCAGAATACAACTGTATCTTGGATCTTCTCCAAGTGGTTTCTTTTTCTGTGTCAACATTCCCATGGTA
100002205_47	C/T	100002205	TGCAGTAAGTCACAATATTATGACATCTAATTGTCTCAGGACATAAACTTTTGGGGGAATGTGTATCCA
100002208_20	C/G	100002208	TGCAGTGCAGCTCACGGCTCCGCATCTTACATCCCCTTCAGGAACCCTCGATTCCGAGATCGGAAGAGC
100002208_29	C/T	100002208	TGCAGTGCAGCTCACGGCTCCGCATCTTACATCCCCTTCAGGAACCCTCGATTCCGAGATCGGAAGAGC
100002210_48	G/A	100002210	TGCAGCTCCAACTTATCTTCCTGCATATTACTTCCAGAATCACGATGAGCTCGGAAATGTTCAAGAGTT
100002212_51	G/A	100002212	TGCAGTGCTATATAAGACTTGAATTTCAAACTCAGCTAAACTGATTCTAAGGTCAACTATCCCTCCACC
100002218_26	T/A	100002218	TGCAGTTTCTACTTGGTGAAATCAAATTTTCCATTCATTCATATTTCATGTAGTAGGTCTAGTAACTTC
100002219_21	T/C	100002219	TGCAGAAGCACTTTCAGTCTTTCAGAGGCGCATCATTGGCAAAGCTTTGAAAGCTGTACACAAGAGATC
100002225_35	A/G	100002225	TGCAGAAGCAGCAGCAGAGGGATAAATTACTGCACACATTGGCATATTGTGTTCCCGTTTTGTCTACAA
100002228_26	A/C	100002228	TGCAGACTTTTGTGCATTTGGGTATTAAATGAGAGGAATTATTTTTCTCAATATGTTTTAAATCATGCA
100002228_51	T/A	100002228	TGCAGACTTTTGTGCATTTGGGTATTAAATGAGAGGAATTATTTTTCTCAATATGTTTTAAATCATGCA
100002229_49	C/G	100002229	TGCAGGCCCCGCAGACAGAATTCGGTGTCAAAACCTACCATTCAGTTTGCTCATAAGAAATTTAGTAGA
100002230_28	G/C	100002230	TGCAGCTTTCGCACTAGCTACCCTTCTTGGGAACCAAATACTCCGAGATCGGAAGAGCGGTTCAGCAGG
100002234_15	C/T	100002234	TGCAGCTATTGTTAGCTTATCAAACATGGGTTTCTCAAAGAAGCATCAGGGAGAAGGAGGAGGAAAGGA
100002236_26	G/T	100002236	TGCAGGTTGAGATGATTAAAGTGGCCGTAATGGAGCATTAAATATTCCACCGAGATCGGAAGAGCGGTT
100002238_7	G/A	100002238	TGCAGAGGTGCTAACCATCCTATAAAGTTGAAGTACTTCAGTTCAGTTAGGCGAAATTTATGCCATGTT
100002241_43	G/C	100002241	TGCAGAGACAAGACAGTCTGCTTTCATCTTCTCACCGCCAAACGCCACCACCAGAAAATCGCCATGCAA
100002243_18	A/G	100002243	TGCAGCAATTTTTTGCTGAACAAAATGAAACAAATTATATGTCTCAAGATGGGTTTCCATCTGAATTCT
100002243_44	C/T	100002243	TGCAGCAATTTTTTGCTGAACAAAATGAAACAAATTATATGTCTCAAGATGGGTTTCCATCTGAATTCT
100002244_8	G/A	100002244	TGCAGAAAGAGGCGATGTTCTTCCCCTTTTCCCCACGACTCCAGTTGTTGAGGCCCCTTCCGAGATCGG
100002245_12	T/A	100002245	TGCAGAACAACCTTGGAAGAATTGAGCAGTAATTGTCCTCAGAGATCGTGTAATGGAACAACCGCAGCT
100002247_7	T/G	100002247	TGCAGCATACTTATCATCGTTATGATGCTCGTGGACTGCCTAGCTTTGATGCTTGCGTTGGCCATGTTT
100002249_48	A/G	100002249	TGCAGTGTGCGATTTCAAGTGGGTGAATTCTACAGTACGAGTGACTGTATCGATATCAAATCTTTAGTT
100002249_60	T/G	100002249	TGCAGTGTGCGATTTCAAGTGGGTGAATTCTACAGTACGAGTGACTGTATCGATATCAAATCTTTAGTT
100002251_55	G/A	100002251	TGCAGTACTAGTGCCTCAGAGCTACAGCAGCTTCTTGCACAAATGGCTGAGTTACGTGTACGAAATGCT
100002251_61	G/A	100002251	TGCAGTACTAGTGCCTCAGAGCTACAGCAGCTTCTTGCACAAATGGCTGAGTTACGTGTACGAAATGCT
100002253_50	A/G	100002253	TGCAGCGGAACAAAATAATAATTGCGTAAATTATGAGAATTGAGACCTCCAAACAAAGGGACCTGGGAA
100002260_22	T/C	100002260	TGCAGTTGTGAAAGTTATATGATTTCCTGTGTGAAAATCTTGACCGCTAGATGAAGAATCAATCTTCAT
100002260_46	C/T	100002260	TGCAGTTGTGAAAGTTATATGATTTCCTGTGTGAAAATCTTGACCGCTAGATGAAGAATCAATCTTCAT
100002262_20	A/T	100002262	TGCAGATCTTTAGATAAAAAATACGCACCAGACGGAGAGAGCATCCACAGCAATAGTTGCATTCTTTAG
100002264_11	G/C	100002264	TGCAGCAGTTTGTGCAACTGGGTTTAAAGGGGGTTTATCATCTTCTTTTCATGGAAGTTGGGGAAAATC
100002264_15	A/G	100002264	TGCAGCAGTTTGTGCAACTGGGTTTAAAGGGGGTTTATCATCTTCTTTTCATGGAAGTTGGGGAAAATC
100002267_17	T/C	100002267	TGCAGTAAAGACGAGCCTGTTCTGTAGGATGATTAGGATCATAAGAAAACCAGCGAGGCCAAGTGATAA
100002267_35	G/C	100002267	TGCAGTAAAGACGAGCCTGTTCTGTAGGATGATTAGGATCATAAGAAAACCAGCGAGGCCAAGTGATAA
100002270_51	C/G	100002270	TGCAGAAGACCACACACAAAACATCAAAGCGACAAATATTGATCACTCGTGCGATATCAACAAGCTGCT
100002276_18	A/C	100002276	TGCAGTAGGTTATACAGAAGTGGGGATCGAGTCCATTTTACTACACAAGGAATTTAACTGCCTCATCCT
100002277_15	A/C	100002277	TGCAGGCCTCACATAAGTGAAACCCTGGAAGGGATTCTCAGCACATTTTGGACTAGCAGCCGAGATCGG
100002278_56	G/T	100002278	TGCAGCACTGTAAAGACTTTAACGCTCTTGCCCTTCAGCTTCCTTAACTGTTCTTCGATGAATTCTTTA
100002281_51	A/T	100002281	TGCAGACAATCTAACGAGACAGTAAACAACCTTGTGCAACATGCTTGCACTAGGACTTCTAGCAAGCTG
100002288_59	A/T	100002288	TGCAGCTGCACTTAGCCATTTGCTCTAGTTAGTAAAGCAAAAGCATGCATCAATCTATAAAGTCAACTG
100002289_17	C/G	100002289	TGCAGCATTATGGAGAGCGTAAAATCCCTTAGGATGGATAGATTTTTTTGGGTCGAACACCAGACCGAG
100002293_56	A/G	100002293	TGCAGAAACTTTTGAAGTGCAATCAAAGAAGAAGCCAGTTGACGATGGTCCGCGTGATGAAGAAAAATC
100002296_23	T/C	100002296	TGCAGATGTGGTAGTACCTTCTGTGGGCTCCACAGGTACCCAGAAAAGCACGATTGTACCTTCGATTTC
100002299_14	T/A	100002299	TGCAGCACCACTCTTTTTTGTATTCGCAATTGCTTCAAACTTCTTTTTATCCCCTTCTGCTGCCTCTGC
100002299_18	T/C	100002299	TGCAGCACCACTCTTTTTTGTATTCGCAATTGCTTCAAACTTCTTTTTATCCCCTTCTGCTGCCTCTGC
100002300_21	C/A	100002300	TGCAGGCCCAGTACAAGCATCCTGACCCAAACCCGAAGAGGCATGATCCGTATCCACTTTCTCGGATTT
100002303_28	G/C	100002303	TGCAGCTATCCTCAAATTTGTAGCTTTTGTGCTCAATCTGCTGGGATTTTGTCCGTGGAACTTGTCGTT
100002304_30	G/A	100002304	TGCAGAAATAAGGGGAGAGAGCTAATGATCGTCTTTTCTGCCACTTGCCGAGATCGGAAGAGCGGTTCA
100002310_12	A/G	100002310	TGCAGATCTTCAAAACCGCCTCAAAATCGTGCCAATGGTCCCCAAGACAGTGAAAGCCACGAGCGGACT
100002311_59	A/G	100002311	TGCAGTGTCTGTTTTCTTGTACCTGAAATTTAGACTTCAGAAAGTTTTCCAGGTTATCAAGCAGGCCTG
100002313_7	G/A	100002313	TGCAGTTGCCCGAGCTTGAAGCCATTTGAGAGAAGTCAGTGCATCGTCCACTGCTGCCGAGATCGGAAG
100002315_35	G/T	100002315	TGCAGCCTGTATCACCACCTCCAGCTTTCGCAGACGTGACCGATAGAATTGTTCCCAAAAAGCCATTGC
100002315_40	C/A	100002315	TGCAGCCTGTATCACCACCTCCAGCTTTCGCAGACGTGACCGATAGAATTGTTCCCAAAAAGCCATTGC
100002318_55	A/T	100002318	TGCAGCTGTTGGGCTACTTGTATTGGCTTTTGTTCTCTCCTTTTTACTTTGGAGGACTGCCAACTCTAA
100002321_43	G/C	100002321	TGCAGTATTACCATGCGATGCTGACTCTTCCACGATCCTCGCCGCCGATGATGACGATGAAGAAGCCGC
100002324_33	C/G	100002324	TGCAGTATGGGCATTGGTGGAGAAGAAAAGAAGCCATAAAGCTCTAGATGATGCCGAGATCGGAAGAGC
100002324_51	T/G	100002324	TGCAGTATGGGCATTGGTGGAGAAGAAAAGAAGCCATAAAGCTCTAGATGATGCCGAGATCGGAAGAGC
100002325_43	G/T	100002325	TGCAGTACCTCAGGAACCACAAGCCGCCGCTGACACTAGCTCGGTGTAGCGGAGCGCACGTGATCGAGT
100002327_56	A/G	100002327	TGCAGTAGAATGATATCCCTCGTTGAATGGCATGGACCAGGATGTTTGGTCAGGATAAAAGACCATCCT
100002328_46	A/G	100002328	TGCAGCCTATAGGTGAAGAGAGTAAAGAAAACCTAATGAGTGAGCGACAAGGGACGAAGACCAGGCAAC
100002328_64	G/C	100002328	TGCAGCCTATAGGTGAAGAGAGTAAAGAAAACCTAATGAGTGAGCGACAAGGGACGAAGACCAGGCAAC
100002329_31	G/C	100002329	TGCAGTCCGAGATGCACATACAGGTGCTCAGGAACATCACACAAGAAGCCATGCATGTTTTTCTGTCTG
100002333_6	C/G	100002333	TGCAGGCGAAGAGGGATTGGTCGTTGGCCATTGATTGCCTCGATTTCTTGATCCGAAGTTGACATTAGA
100002335_17	A/G	100002335	TGCAGATCTCCCGCCGCAGTCGCCAGAGAAGACGTCAAGTCCTCCAACTTCTCTGCCCACGATCACGCC
100002338_57	C/T	100002338	TGCAGCTTGGAATCCATGAGCTTTCTTTGATTGCCGACTGATACCATATTAATCAACCTGCTTATTTCT
100002342_44	A/G	100002342	TGCAGTCGGTGGGAATCGGTAACACCCCCGTGAGGACGATGGCTAGCAAGTTCAACTTCCGAGATCGGA
100002344_26	A/G	100002344	TGCAGGTTTCAGGTCTGTATTTCACCAGCATTTGGACAAAAATAAGATCTACAAAATTCCAAGAGAAGA
100002348_10	A/G	100002348	TGCAGTGGCTATAAGATTATTATTCAAGTAATATTTGATAATGCCCGTTGAAACTTGTATAAATAAATG
100002355_21	A/G	100002355	TGCAGCTTAAGCGTAACAAATACTAGAAAAAAGCCTAGAGATTTATTGTGTGGAAAGAAGCTGAAAAGG
100002361_14	C/T	100002361	TGCAGATGCGACAACTTGTCGGCAAGAAGCTGTGGCTACGAATTGTCGGCAACTTCCAGGAAGTCACGG
100002363_30	G/T	100002363	TGCAGCAATGATGATTGAATTTCTCTTTCTGCTTTCGGCCTATGTAAGCTTTATGAGTGGCAATGCCCA
100002363_36	G/T	100002363	TGCAGCAATGATGATTGAATTTCTCTTTCTGCTTTCGGCCTATGTAAGCTTTATGAGTGGCAATGCCCA
100002369_16	G/A	100002369	TGCAGGTAGCGGTAGGGTTGGAATCGTACTACCAAACAGCCCAAAAGAAGTTGTTTTAGCTGCTAAGAA
100002370_45	T/C	100002370	TGCAGAATTACCACCATTGATGACATTGGTTTCTCCCGTACTTCCTCAAATTCTGTGTATCTTGTCTAA
100002374_18	T/A	100002374	TGCAGAGCTGTCGGTGAATACAGGGATAAGTTATTTCGGAGTTCGGACTGGGATCTGATATACAATTGC
100002379_17	C/A	100002379	TGCAGCAAGAAATTCCACAGGACAACACTTTATGGACAAAGCCGAGATCGGAAGAGCGGTTCAGCAGGA
100002380_24	A/T	100002380	TGCAGCCCCTTCATTTGAGATACTAATGATAGGAAGAATATTGGCCGAGATCGGAAGAGCGGTTCAGCA
100002383_14	G/A	100002383	TGCAGTTCTGCGTGGTCCGCCCAACACAACTTGCCTGGTAATGTGAGCGATGATTGTGCACATGCGTGT
100002386_35	A/C	100002386	TGCAGAAACCATCCGAGGTATCCTGGCTGATGCGGACAGGAAAATGCATATTGCCGAGATCGGAAGAGC
100002389_10	T/C	100002389	TGCAGATTAATGAGCCAGCTCCAGAAGTGAGGGAGGCAACCAGGGAAGATGGTCTGGCGCTCAAGCTGT
100002389_60	T/C	100002389	TGCAGATTAATGAGCCAGCTCCAGAAGTGAGGGAGGCAACCAGGGAAGATGGTCTGGCGCTCAAGCTGT
100002390_67	C/T	100002390	TGCAGTTGGATCTACAGGACAGAAAGAGATCAAAGTCACAAACCAAGGCCAGTCTAATTCTAATGAACG
100002393_41	T/C	100002393	TGCAGATTCCGACTCTGGAAATAACAACAACTCTCTTCCAGTACTGGAACCAAATGATGATCAGAAGAA
100002395_12	C/T	100002395	TGCAGAAACTCTCATACTATGTTTCTGTGGGAACTCGCCGCAAAAGGCTCAATCCTGCTGCAACACTGT
100002395_59	G/C	100002395	TGCAGAAACTCTCATACTATGTTTCTGTGGGAACTCGCCGCAAAAGGCTCAATCCTGCTGCAACACTGT
100002397_17	G/T	100002397	TGCAGCACTAAATCAGCGATCGACTTTCAGGTGAAGTCAGAGAAGAAATCAAAGGATTTTGCCAATATG
100002398_55	C/T	100002398	TGCAGCTAATGCAGCTGTTATTCCTTTATCAGATATTCTACAGAATGGATAGAAGCCAATTTATAAGGA
100002400_52	G/A	100002400	TGCAGCAAGGAATTATGTAAAATTCGTTATCTTCTGTTCATAAACAAGATTCGGGAAGAAAGCTGTTAC
100002402_8	A/G	100002402	TGCAGGTTACTCTTGCAAGAGTCCTGCTAACGTCACAGTGGATGATTTTACGTTTACGGGCCTGGGAGC
100002403_23	A/G	100002403	TGCAGCCTCTTTTGAATGCTCGAAGTGGAGCTTCCAGTGAAACACCAAACCTGTGACTGCGCAAAGCCA
100002403_63	A/G	100002403	TGCAGCCTCTTTTGAATGCTCGAAGTGGAGCTTCCAGTGAAACACCAAACCTGTGACTGCGCAAAGCCA
100002404_16	A/G	100002404	TGCAGTCATGTTGGAGAGTTCTTCAGACGGACATAACTGGCTTAAGTACCGAGATCGGAAGAGCGGTTC
100002407_63	C/G	100002407	TGCAGCCCACGAGAAAATAGCCGCTTTGAAGACTTCCTAATTCCCCACTTTGTCTACCAGTCTCGCGGG
100002408_38	A/G	100002408	TGCAGATGATGATGAATCAGTCATGGAGCCAAACAGTAACTTGGTATCAGATCGATCTGATTCTAGCTC
100002409_15	T/C	100002409	TGCAGGATACAACTCTGTGGCGTCCTGCAAATGATTACTCCAATTAAAGGAGAATTGCAAAAGTTCATA
100002410_28	C/G	100002410	TGCAGTACTTGATGAGGCAGAAGTTGATCAGATATCTAGTAAGCAATTTGGAATGCTTCTTCTTGAGTT
100002411_12	A/G	100002411	TGCAGATTCTCAATGTAAAACCGATTTAAAAGAAGAGATGCAAACATGTTCCAATTGAAGCGCCTGTTG
100002414_45	C/A	100002414	TGCAGCCAATGATGGATTAGTGAGTAACAATAATGATATTCTAAGCTTGTTTGCATGGAATCTACGCGG
100002415_49	G/T	100002415	TGCAGCTGCGGACCAGTCTAATTTTGTAGTACCAGCCAGTTAGGTTGGTGCTTTCCCTTTCCCATTACT
100002415_66	A/G	100002415	TGCAGCTGCGGACCAGTCTAATTTTGTAGTACCAGCCAGTTAGGTTGGTGCTTTCCCTTTCCCATTACT
100002416_57	A/G	100002416	TGCAGTGTCAAAAGTTCCCAGCCAAAGCCTCACCTTTTGCAAGGAGTCTTTGATCTCAGCAACCCACCT
100002417_32	T/A	100002417	TGCAGTGAAAGCAACACTAGTTTTCCTCCAACTTTATCTTATCCTTGAACAGAGTACACTTACCGATGA
100002419_34	C/G	100002419	TGCAGGAGTCCAAGGCCGTTGCCAAGACCAATGACAAAGAAACCTCCGAGATCGGAAGAGCGGTTCAGC
100002421_23	G/T	100002421	TGCAGTTGTTGGCATCTTATCTCGCCCTTTTTTCCAGTGATTATGTTCTTCCCGAGATCGGAAGAGCGG
100002427_48	C/T	100002427	TGCAGCACATGTGAAAGCTTGATCAACAACAAAGGAATTGATTAGTTTCTAGCTCAAGTTGCCTAATGA
100002427_49	T/G	100002427	TGCAGCACATGTGAAAGCTTGATCAACAACAAAGGAATTGATTAGTTTCTAGCTCAAGTTGCCTAATGA
100002429_21	A/G	100002429	TGCAGTTGAACTAGTCAAATCAATTAAACCGTGAACCAAAAGCTCTTCCTGTCTACTCCCGAGATCGGA
100002432_56	C/G	100002432	TGCAGATCGCAATGGCCTGTGTAGCCAGGACACCCGACATGAGACCCAATATGGAGCAAGTTGTGAGAA
100002438_35	C/T	100002438	TGCAGATTGTTTTCGACATCTTCCACCGTCTGCTCCTGAAGACTGACCCCAAAGAGCTTCGTGAATACA
100002439_28	C/T	100002439	TGCAGGACAGAGACCCCAGACAGCTCCTCCTCCTCATCCTCATCCCGATTCAGCTAACTTTCTGAATTT
100002442_15	C/A	100002442	TGCAGTACAAGCTAACAAACAGCATGCGAACTGAATTTCGGTACCGAGATCGGAAGAGCGGTTCAGCAG
100002444_48	G/C	100002444	TGCAGATGAAGTAGTTGATTTTTCACATGGTAAGCAGCTATGGGAGCTGTGCAAGGAGAAATATGAACC
100002444_60	A/G	100002444	TGCAGATGAAGTAGTTGATTTTTCACATGGTAAGCAGCTATGGGAGCTGTGCAAGGAGAAATATGAACC
100002445_46	C/T	100002445	TGCAGTTTCATCATCGGAAATTTCAATAAACCCATTACTCTTTTCACTCTTTGAGTCCACATTAGTCCT
100002446_38	G/A	100002446	TGCAGATTCTTCAGCGCCCAACCTTTACGTGTGGATGAGCTACAAGAGAACACCAGCAGCTCCTCTCGT
100002452_5	A/G	100002452	TGCAGAGATTGGTCTTCTGAAGAAGTTGCAAGTTATGAGAATAGGAGATAACTTGTTAACTGGCCAAGT
100002457_48	C/T	100002457	TGCAGAATTGGAGTAGAGTATTTCTGGATTTTACCAAACACTGACTAACTCTGTCCCAGCTTTCCACCG
100002458_46	C/T	100002458	TGCAGCTTGTCAGTGCTTTCTGGTTCTACAAGATTGCAAAAATGGTCATGTACAAACTATCTAGACGGA
100002458_50	T/C	100002458	TGCAGCTTGTCAGTGCTTTCTGGTTCTACAAGATTGCAAAAATGGTCATGTACAAACTATCTAGACGGA
100002460_42	A/G	100002460	TGCAGCAATCAGTACAGCTTGCATGAGGGATAAAGCTCCTGAACCAACTGAAGTCCCCATGGCATTAGC
100002461_63	C/G	100002461	TGCAGTGGCCAATCGGCAAGTTGCCCACAAGGAGGATACCAAATACAGATGAACCATCAAAACCTGCGG
100002463_12	G/T	100002463	TGCAGCTTCAGGGTCGTCTGTTTCTGAACAGGGGAACTCTGTTGCCACCGAGATCGGAAGAGCGGTTCA
100002466_7	T/C	100002466	TGCAGCCTCTGTGCCAACCTCATCTACCTCTATAAAAGCTTTCTGAACTATTTCAGAGACGAAGAACGG
100002471_17	A/C	100002471	TGCAGCAGAAATTTCGAAGTTCGATTGTTCGAATCTGGATTCAGTTTAAATCTGTACAGAAAACGGAGA
100002471_57	A/G	100002471	TGCAGCAGAAATTTCGAAGTTCGATTGTTCGAATCTGGATTCAGTTTAAATCTGTACAGAAAACGGAGA
100002480_33	G/T	100002480	TGCAGTCCTCCAAATGTGTTGTTATGAAAGAGAGAAAATCCCCAGCAATTCAACAAATTATTGATGGGT
100002481_26	G/A	100002481	TGCAGCATTTAATAGAACTTTATGGCGTGAGATTGCTAAGGCTGTTGCCGTTGAGGCTAGGGCTATGTA
100002482_15	T/A	100002482	TGCAGAAGACCAGTTTTTTGACAAGAATTCTTGCTGTCCTGAAGTGATATGGGCTTTCAGGGCTAAAAG
100002482_54	T/C	100002482	TGCAGAAGACCAGTTTTTTGACAAGAATTCTTGCTGTCCTGAAGTGATATGGGCTTTCAGGGCTAAAAG
100002484_48	T/C	100002484	TGCAGGAAACTTGGGTACTGGACCCTGGAATAAATTATTCTCCAAAGTTACATTTTGCAGCTCAGGAAG
100002487_24	T/C	100002487	TGCAGCGCCAGCCTGATATTGCGGTTTTTCAAATAGTACATCATTAGCATTTCCCGAGATCGGAAGAGC
100002489_14	T/C	100002489	TGCAGCTGGCAATGTAAGTTGGACCAGTCCTGCTTCTTGTATGTACCTTTCTTTTCCCTTCTGATTTGA
100002489_58	T/G	100002489	TGCAGCTGGCAATGTAAGTTGGACCAGTCCTGCTTCTTGTATGTACCTTTCTTTTCCCTTCTGATTTGA
100002490_5	G/C	100002490	TGCAGGCGTCGGACCATTCAATCTCCAGGAGACAGCTTTTGTGTACAAAGCGAATTCCACGTCGAGCAT
100002491_50	T/C	100002491	TGCAGCTTTTCTAAGATTATTTCAGGGCAATACTTGCTGTCCTGCTGCCTTCTTCTGTAATCCATGAGT
100002492_34	C/T	100002492	TGCAGTGGCAGCAGCAACAGCAATGGCATGCTTGCTCTGCTCCTTCTCCGTCTGAGAAATGTAAGATCT
100002494_21	A/C	100002494	TGCAGTGACAAAAGAAGCCTAACCTCCACCACCACACCCCGAGATCGGAAGAGCGGTTCAGCAGGAATG
100002504_49	A/C	100002504	TGCAGATCGGATAAGTTGAGATCTGGAACGGTCTGAGGTGACTTATTGAATATTCCGAGATCGGAAGAG
100002505_66	G/A	100002505	TGCAGACGTTTAATGCTTTTAGAACAGCACAAGAAAATGTAGAACGAAATTTAACATATTTAAAGTGGT
100002506_13	A/C	100002506	TGCAGTACTGATGAATCATGAATGGTGACAAGTAAATGCAAGAAGTCCGTAAAACTACTAAACGTGCAG
100002506_59	A/G	100002506	TGCAGTACTGATGAATCATGAATGGTGACAAGTAAATGCAAGAAGTCCGTAAAACTACTAAACGTGCAG
100002507_24	G/T	100002507	TGCAGTTGAATTGTTTATATTGAAGGCACTTGCGTGTAGAGTCCGAGATCGGAAGAGCGGTTCAGCAGG
100002509_23	G/T	100002509	TGCAGACATGTCCCATCGTCCCCGCCAAACCTGTATGAGATTTAGAGGATGCAATCCCGAGATCGGAAG
100002510_49	G/C	100002510	TGCAGAGTATCAGACATGATTAATTCACAACCTAGAACCAAAATGACGAGAGTCTTTCCAGTAGAAAAG
100002518_47	G/T	100002518	TGCAGCATTTGTTGTAGTTGATGAAACTAGAGCATCAATCATGGTGTGTGATGAAGTCCCAAATGGGGA
100002519_58	C/A	100002519	TGCAGTTTAAAGAAAATGGGCCTCCTGACCCTCGAGCTTTATGAGGGCTCAAAGCTCTCTAGGTTTGAG
100002520_17	T/G	100002520	TGCAGTCAAATTTTTACTAATAATTCTTCTTGAAAACTAGCTAGCCGAGATCGGAAGAGCGGTTCAGCA
100002520_36	C/G	100002520	TGCAGTCAAATTTTTACTAATAATTCTTCTTGAAAACTAGCTAGCCGAGATCGGAAGAGCGGTTCAGCA
100002522_44	A/T	100002522	TGCAGATCAAGAAACTCATAATTTTTCCAGCCAAGAGGGCTAGTAAGAGTTTTTGAAGGCAATGTTGGA
100002525_20	A/G	100002525	TGCAGCAGAAAATTTGCATTACTAGTTACTACTAGAGATGTATTCTCTATGTTTACCTCCCTATAAAGC
100002530_47	G/C	100002530	TGCAGTTTCACCCAGCTGAAACACGATCTGTTGAGGAGTTGGTACTTGAAGCTGGCTGGAATATCGTTT
100002530_62	A/G	100002530	TGCAGTTTCACCCAGCTGAAACACGATCTGTTGAGGAGTTGGTACTTGAAGCTGGCTGGAATATCGTTT
100002532_12	C/A	100002532	TGCAGCTCGAATCGCCCAGTGCCAGGTTCTTGACAGCCCGAGATCGGAAGAGCGGTTCAGCAGGAATGC
100002535_16	T/C	100002535	TGCAGCTGCAACTCCTTATCGTGCTCAGCAGCCGCAGCTGCTCCATTTTCTCTCCCGCGTTTCACACCA
100002535_39	G/T	100002535	TGCAGCTGCAACTCCTTATCGTGCTCAGCAGCCGCAGCTGCTCCATTTTCTCTCCCGCGTTTCACACCA
100002537_58	A/G	100002537	TGCAGGAAGCCATGTTCTGCCGCAGTCGCTATGCGTGGAATATTGCACGAACCAGGGGACGCTTGGCCC
100002539_21	A/G	100002539	TGCAGCCCATAACATTCCAGCAGTTAAATTTTTAACTTCAACTGTGTCCATGATGGCATACTTCTCCCA
100002545_21	T/C	100002545	TGCAGGATAACTGTAACCACCTGTACTCTTGTTATCCTGAAAACTGAGACCTGCAATGTGTCTCTGAAC
100002547_34	C/T	100002547	TGCAGCTACATTGCTTGCAATTCCTAGTTTAGCACAGAAACCACCATGCCATCTTCCTAGAGCATCCCG
100002554_57	T/G	100002554	TGCAGGCCAATTAAGCTGGGAAATTCCATTAATCCTATGATGCAAGGGTTGACTAATTAACAAGTTTGT
100002556_7	G/A	100002556	TGCAGCCGATAATTTAGAGAAGATGGTGTTCTGGCTGTTTGGATATGGCTCATTGGTTTGGAATCCCGA
100002557_16	C/T	100002557	TGCAGAGTCTGTCATTCAAGCTGCTTTTCGCTAGGGCACACTGCTGGTGATTAGTTAAACCGAGATCGG
100002563_36	C/T	100002563	TGCAGCCTTTAATGTCTATATTCTAGTACTTGGTCGCGTTTTGCTTGGAGTTGGCGTCGGTTTTGCAAA
100002567_10	A/G	100002567	TGCAGCTGGAAAAGAAATAATACATATTTACATGGTCTGTTCACCGAGATCGGAAGAGCGGTTCAGCAG
100002568_15	A/C	100002568	TGCAGATTGCATCTCAGACGGAGGTAAGACGAAGCCGTCGGAGTTGAGATCGCGTGAGCAAAGCTGGGG
100002570_27	A/T	100002570	TGCAGAAGAATACAATCATTGAGGAGAAGGAAATAACTGGAAAGATGGCCAAGCAGCAGGAGAAGGCGG
100002570_55	G/C	100002570	TGCAGAAGAATACAATCATTGAGGAGAAGGAAATAACTGGAAAGATGGCCAAGCAGCAGGAGAAGGCGG
100002572_65	A/G	100002572	TGCAGCAACGATGCAGTTTTGACACCAGAAGAAGAGAAAAAGGAAGGGCAAATTATGCGCTCTCCAATA
100002577_21	G/A	100002577	TGCAGACCGTTCAATGTGCTGGGAAGGAATGGAAACGAAAGGTTAATTCCACCTTCGATAGATGACCAA
100002580_58	A/G	100002580	TGCAGAGAGCAAACAGCATCTCAGACTTCTCATCAGAGAAAAAGACCAGGTGCACTCTAGACCTTTATC
100002582_13	A/G	100002582	TGCAGGAACAACTAAAGGACGCAGCAAACAAGAATTCAGATTGTGGTGCATTGCCTGACACCCCAACAA
100002582_61	C/T	100002582	TGCAGGAACAACTAAAGGACGCAGCAAACAAGAATTCAGATTGTGGTGCATTGCCTGACACCCCAACAA
100002587_65	C/A	100002587	TGCAGCAGTTTTTCTATCACCGCCGCTAACAAAATCTGATGTTGTGTTAGAATATGAAAATCCTACTCC
100002590_46	G/T	100002590	TGCAGAAGGCGGTAAACTCCTCGAGATTGATGAAACCGTCTTTGTCGGTGTCAATCTCTACCATCATGC
100002595_66	C/A	100002595	TGCAGAAATTTGTTTCAGACATGCTAACGATAAGAACAAAACCAAGGGAATGGAGATTACGAAGTACAG
100002597_21	A/C	100002597	TGCAGCAGCGTCAGCGTCAGCAGCGGCGCCTACTGATAAGCCGAAAACTCAGACCTGGCTTATCGTAGG
100002598_19	G/C	100002598	TGCAGGGCCTAAATATTCAGAGTCAGCAAGAGTTTTCACCATAATAAACAACTGCAAAGAGACAATCTG
100002602_6	C/T	100002602	TGCAGTCAAACGATGAAAGCTTTGGAGAATATTTGGGTGCTCTGGAAAATGGCTTCATTTTCTAGCAGC
100002604_41	T/G	100002604	TGCAGCTCCAGTGCCACACGCAAAGCAGCATCAGCTAGAGCTGGTACACCAGAACTTTTGATTTCTGAA
100002609_18	A/G	100002609	TGCAGGCAGAGCCAGTCAAAATCAGATTTTGCAAGCCATGCTTTATAGAAGGTAGCGTTTGGCAGTTCT
100002609_52	T/A	100002609	TGCAGGCAGAGCCAGTCAAAATCAGATTTTGCAAGCCATGCTTTATAGAAGGTAGCGTTTGGCAGTTCT
100002612_68	T/C	100002612	TGCAGAAAACCTTCCCCCATCCACAGCAAAACCAGTTCGAGCTTGTCAAACTCATAGTCTTTTGGAAAT
100002615_51	G/A	100002615	TGCAGGATTTAAGAAGATATCTGATCCACCAACAGCAGACACCCGAAGGAGGACTACAATCACCACCGA
100002620_30	T/C	100002620	TGCAGTCATGATAGTTGATGATGCAATTGTTACGGAGCAAAGATTATATTCTGATTCTTTCTGGTAATA
100002620_9	G/A	100002620	TGCAGTCATGATAGTTGATGATGCAATTGTTACGGAGCAAAGATTATATTCTGATTCTTTCTGGTAATA
100002621_19	C/G	100002621	TGCAGGCAGCCTAGTATAGCTCACCCCTTCCCCTCTCTCCACCGTTCTGAGACTTATATAGGCCACTGA
100002622_55	A/G	100002622	TGCAGAACTACTGTGACGTTTGGTTTCGCTTCCCTCTTGGTGGAGATCCAAGTCTACAACAGTTGGAAA
100002624_28	A/T	100002624	TGCAGGTGCAAGAAGAGATTCACGCCCCACGTCTTGACAGAAGAAGCCGAGAAGAAATGCTTGTTCTCT
100002624_61	T/C	100002624	TGCAGGTGCAAGAAGAGATTCACGCCCCACGTCTTGACAGAAGAAGCCGAGAAGAAATGCTTGTTCTCT
100002635_41	A/G	100002635	TGCAGCATAAATCCTGAAGAATTTGATTACTAAATCGATAAACATCTTGAAGGCAAGCCATCTTTGAAG
100002636_6	C/G	100002636	TGCAGACAAACACAACTCCAGAAAAAATAGATCTCAACTTTTTAGCATGAATCAGCAATAATTTATATA
100002637_10	A/C	100002637	TGCAGACTGAAGGCAAGTCTTCAGGACTAGGAGGATTAGGAGCCATGGCGCAGGTTAATGTATCTCTCC
100002637_58	T/C	100002637	TGCAGACTGAAGGCAAGTCTTCAGGACTAGGAGGATTAGGAGCCATGGCGCAGGTTAATGTATCTCTCC
100002638_34	C/T	100002638	TGCAGCAGTAAAGCATGTAATTAATAGTACTTGCCACAAATGGTTTAGAGCCAAGACCGAGATCGGAAG
100002638_45	T/C	100002638	TGCAGCAGTAAAGCATGTAATTAATAGTACTTGCCACAAATGGTTTAGAGCCAAGACCGAGATCGGAAG
100002639_44	G/A	100002639	TGCAGCAAACATAAATGCCATGTTAAATTGACAAATATTGATACGCTCCCGAGATCGGAAGAGCGGTTC
100002642_57	G/C	100002642	TGCAGCGACTGTAAGTTTTAATGGATGCTGATGTTATTAAGTTGCTGCACAATGCGGGTTTCTGGTGAA
100002645_24	A/G	100002645	TGCAGTATAAATTTTATTTTCTTCATGATTTCTATAAGATCTGGGCAGTCCGAGATCGGAAGAGCGGTT
100002648_21	G/C	100002648	TGCAGCAAATTATTTATTCATGCTAGTTTACCAGGTATACTTAAGATGAAAGGAGAGCTCACCCTATTC
100002652_36	C/G	100002652	TGCAGTTCCATAAACCTGTCATCTTCTCCAAACGATCAAACGAAACAGGCCCTTGGCTGCTACTTCGTG
100002653_59	G/T	100002653	TGCAGATGTTGATCGACTTGAGCTCTCAGCATTTAAAAGTAGAAAAATCAAAAGCAACAGCTCTGTTAT
100002655_67	C/T	100002655	TGCAGCAACCTGGATATGACATAATTGCCCAGCTGATGATTGGGTACATCCTTCCAGGGAAACCAATCG
100002656_14	A/T	100002656	TGCAGTACTTATAAATAATGTAAAATTGAATTACCAGAAATGCCGAGATCGGAAGAGCGGTTCAGCAGG
100002659_18	C/A	100002659	TGCAGCCAAACGCATTCTCTATTTCTGCAAATTCAGAACCAGAGGGGAGAGAAACGATGTCGTCTTCTT
100002660_20	C/T	100002660	TGCAGCCCAGTCTACACCATCAAAAAGTGTGGAATCACAGCTTAAGGAAGAGATATCCGTATAAGCATC
100002660_27	T/C	100002660	TGCAGCCCAGTCTACACCATCAAAAAGTGTGGAATCACAGCTTAAGGAAGAGATATCCGTATAAGCATC
100002661_51	T/A	100002661	TGCAGGGCCAGCTAATTCAGTGTCGTCGTCGTCGTCTACATCTACCGTCGATCAGGCGGCTGCTGGGCT
100002661_54	G/C	100002661	TGCAGGGCCAGCTAATTCAGTGTCGTCGTCGTCGTCTACATCTACCGTCGATCAGGCGGCTGCTGGGCT
100002663_11	A/G	100002663	TGCAGATTCAAAATCAAAATGCCCATTGTGCAGAAAAGTAGGTAACTTTACTTTTATGTGAATTCACTT
100002663_65	A/C	100002663	TGCAGATTCAAAATCAAAATGCCCATTGTGCAGAAAAGTAGGTAACTTTACTTTTATGTGAATTCACTT
100002667_18	G/A	100002667	TGCAGAAACCTGGGAGTCGAGAATATCAGTTGATCCAACAATCTCGTTACTGTAAAAGCTGTCATCCAA
100002672_20	G/C	100002672	TGCAGCCGACGATGTTGAACGGTCAATATTGTCGTTTGTCCTTCCCTTGCCGAGATCGGAAGAGCGGTT
100002674_8	G/A	100002674	TGCAGAATGGGGTAAATGAATTGAAACACGGAACAGAAACGACCTCAGACTTTGACTGATTGCTATTTG
100002676_24	A/G	100002676	TGCAGCACCAACAACTTCACTACGACAAGATATCAAGAGGGCATCAGTCATTTGGGACCAAGAAGCTGG
100002676_6	A/T	100002676	TGCAGCACCAACAACTTCACTACGACAAGATATCAAGAGGGCATCAGTCATTTGGGACCAAGAAGCTGG
100002682_55	A/G	100002682	TGCAGGAGTCTGCTCAGTTGACAAATTTTTCATGCTCAAATTGCAATATTGCTGGACCATTGCCCGATT
100002686_24	G/A	100002686	TGCAGCACAGTACTACAATGACTTGGATTTTTCTAAAGTCATGAGTTGTGAAAAGAGTCCGATCATCGG
100002688_27	T/C	100002688	TGCAGCCTATTACTCCTCTTCTTATTCTTGTAAACCTTAACCTTGGCTTCAGGCCCCGCTTCTTCGCCT
100002693_21	A/G	100002693	TGCAGTAACTTGCAAGGATTTACTGTTAGTCAGAATCGCCTAAGTGGAGCTTTACCTAAAGAACTTCTT
100002695_63	C/G	100002695	TGCAGTTTCTGCTCTTTCTCAGCCTTCTACTTTCACTTGGTAAGATTTCCAATCAATTTCTTTCTGTGT
100002698_63	T/C	100002698	TGCAGATGTAGAAGTTCCAGTTGCTTGCGTCATATTGCTGATTTTATTTTATCTCCAACATTATGGTAC
100002699_51	A/G	100002699	TGCAGGATCACCATAGTAATAATTAACCCAAAAATCAACGGAAAATTATCAACTTTCTTCCATTGTTTT
100002701_45	T/A	100002701	TGCAGGAGGTACCTGTGTTGGAATTTGAGGAGACAGGGAAAATGATGTCATTCCCGACTGAGGGGTTGC
100002704_31	C/G	100002704	TGCAGTCAACCATGATTTGTTTGATATAATTCGGTTTCTGTTTCAATTTTGGTCTTAGGAAGTTGATGC
100002709_25	T/A	100002709	TGCAGTGGCACGAGGAACCAGTTTGTACCCTGTTGGATTACCTAATCTAGAAAACCGAGATCGGAAGAG
100002709_36	A/C	100002709	TGCAGTGGCACGAGGAACCAGTTTGTACCCTGTTGGATTACCTAATCTAGAAAACCGAGATCGGAAGAG
100002710_15	A/G	100002710	TGCAGGCTCAGCAAAACCAAAGCTCTGGTGCTTCAGCAGTGAAAGGTCACGCTCATAAGTGGCCGAGAT
100002715_22	T/G	100002715	TGCAGAAGCTCTGTTACTTATCTGAAGTTGTAGAATTCCTATTCTTATGGTCCTAATTTATGTCCAGAG
100002716_56	T/C	100002716	TGCAGCACCTGGATGAAGATATACAAAGACCAATATTAATCCTACACCTTGAAATCTCAACTCACAATT
100002717_14	G/C	100002717	TGCAGGTGTTCGCGGTTTCTTTTGTCAGTCAAAATACTAATAAATTGCAATTTAACCCTTCAAAAATTT
100002718_28	G/A	100002718	TGCAGCAGGTGACTTTATCAGCCCACCTGGCTCCTCCCGAGATCGGAAGAGCGGTTCAGCAGGAATGCC
100002723_45	C/T	100002723	TGCAGCTACTCAGCTGATGAGCAGAACAGTATATTGTCCAATACTCTGCCGCAGACTTTGGCCCCGAGA
100002724_20	T/A	100002724	TGCAGTTTACTAGCACGCTTTATCATGTCTGTCTAGAGGTCCAAAATCTGAATGTGATCATGCATCTTT
100002724_50	A/G	100002724	TGCAGTTTACTAGCACGCTTTATCATGTCTGTCTAGAGGTCCAAAATCTGAATGTGATCATGCATCTTT
100002725_50	A/T	100002725	TGCAGCTGGGCAGCTGTCCTTTCCCAATTCAGACTCCCGCTCTGCTCCTCACAACCCGCAAAGGCCTGC
100002726_10	T/C	100002726	TGCAGCTCCTTCTGAACAATCACAACCTTTTGCTTTACAAAAGGGATAAAATTGGCATTCTTTTTTTGC
100002729_31	A/G	100002729	TGCAGGTTAATTATTTGTTTTTAATGCAGGTATGGAGATGGCAGAGAGGTTTGCTCATCACGGAATAAG
100002730_8	A/T	100002730	TGCAGAGGATGGAGTTCTGTCTTCTGCAATCCCCAAAGGCCAGCATTTTTGGGCAGCTCTCCCACTAAT
100002732_6	G/C	100002732	TGCAGAGCGCAGTCCATTTAGATTTTTCAATCATAAATAATGCAAAAATGGTCAGCAATAGTGGTCCGA
100002736_42	G/C	100002736	TGCAGCTTCAATGTCCTGGGACACTTGGAGACCAGAAAACTTGGATTGATTGTACAATGCTTGGCCAAA
100002737_38	T/C	100002737	TGCAGCTCAATTTGAAGTTGCCCCACTTCTTTCTCAAGTTGTCTCTTTTCAGCCAATGCAGTTTCTAGC
100002744_7	A/G	100002744	TGCAGATAAAAACAGAATTAAGATTCTAAGTTGGAAGGAGCGATTCCAAATTATAATTGGAACAGCCGA
100002748_22	G/C	100002748	TGCAGAAAAGAAAAAGTACATAGATTTAAGAAAGTGATATCACCAATATACGTTGAGTACAACTTTTGT
100002748_65	T/C	100002748	TGCAGAAAAGAAAAAGTACATAGATTTAAGAAAGTGATATCACCAATATACGTTGAGTACAACTTTTGT
100002749_27	G/T	100002749	TGCAGAAAATTTACCTTTACCTAGCTTGTTTTTAGAGTATGGATGGGGTGAATCCGAGATCGGAAGAGC
100002755_22	G/A	100002755	TGCAGAGCTACATGATGCTTTCGTATCTGCTATTGACAAAGGAGACATTAGAACAATGCCAAACAGAAG
100002756_43	T/C	100002756	TGCAGCAGCCAACACTGTCACCAACCTCATGGGTTCAACTTACTTGCTTTCCATTTTTGGTGGCTTTAT
100002757_9	T/A	100002757	TGCAGTTGATCAACTTTCATCACTAACCGAATAAGTTCTAGAACAAAATGGCAGAATTGTCTCAGCTCC
100002761_47	G/A	100002761	TGCAGTTCTGATCAAAGAATCGAGCAGGTTAGAAGGAGAAGACCAAAGAGCAGCAGTAGAAAAACCCTA
100002761_48	A/C	100002761	TGCAGTTCTGATCAAAGAATCGAGCAGGTTAGAAGGAGAAGACCAAAGAGCAGCAGTAGAAAAACCCTA
100002763_33	C/A	100002763	TGCAGCAGGCAATCCGAAACCCATAGCTCCTAGCCCCCCGAGATCGGAAGAGCGGTTCAGCAGGAATGC
100002765_38	T/G	100002765	TGCAGATTTGACTTCCAATTTTCAGCCTTTGCATTTTTTCGGATGAGGAATTTCTTCTTGCTCTTCTAC
100002766_41	T/C	100002766	TGCAGCGAGAACTGTAGCATCAAACCATGTCTTCAGTGGATTAAAAGCCCCGAGTCCCAAGCCAATGCC
100002769_47	A/G	100002769	TGCAGTTCCTCCTATGTTCTTGCAAAGTGATTGTGCTTTCCTATTCAAATAGGTGAGCTTTATGTCTCG
100002771_59	C/G	100002771	TGCAGCAAATCTTTTGTCACTAAATTCACTTCACCATCCAACGGCCCTGAAGATCCCCCCAACCTTTAC
100002771_67	A/G	100002771	TGCAGCAAATCTTTTGTCACTAAATTCACTTCACCATCCAACGGCCCTGAAGATCCCCCCAACCTTTAC
100002774_55	C/A	100002774	TGCAGAATAGCACTTTTATCCTTTAGAGTTTCAGTTCCCTTCCCTTTATCCTTCACGCTTGCCAGACAA
100002776_65	C/T	100002776	TGCAGCTCATTCAGCGCATACACCAATGCGGCACTTAAAATCGCAAGTCCACCCAAAACAACTCGCAGT
100002777_49	C/T	100002777	TGCAGCCCTTAGCATATTTGATCAATGAATTGCCTAGGTCACATGACTTCCCGAGATCGGAAGAGCGGT
100002779_27	G/C	100002779	TGCAGGAAAACAGATCAAAACTGCATTGAACACACCTTCATCCCCGTCGGAGTACCGAGATCGGAAGAG
100002780_42	A/G	100002780	TGCAGTGGTGGATAAATTTTGGGAATTTCCTGAATCCTGCCTACTGCCAAGAGATCATAATGTTTGACA
100002782_35	A/G	100002782	TGCAGGTGTAGAGATGGCTGAGAGGTTTGCTTATTACGGAATAAATTCGAATTTGATAAGTTACTTGAC
100002786_39	T/C	100002786	TGCAGATTGGTGATACAAAACTGAAATTCTTGAATAATATCAAACTATTCTGTCATCAGAGCTTGTCCT
100002786_8	G/T	100002786	TGCAGATTGGTGATACAAAACTGAAATTCTTGAATAATATCAAACTATTCTGTCATCAGAGCTTGTCCT
100002788_19	C/G	100002788	TGCAGGTGGCAGGTTGCTGCTCCAACAAGGACAGGCAATTTCCTACGGCGCTCTTCAGCGGCCGAGATC
100002788_25	C/G	100002788	TGCAGGTGGCAGGTTGCTGCTCCAACAAGGACAGGCAATTTCCTACGGCGCTCTTCAGCGGCCGAGATC
100002793_8	C/T	100002793	TGCAGAACCTCGAGATTCTCCATTTTGTAGAATAGACAGTCTGGTATGCTGCCTCTCAAAACATTGTTA
100002798_17	C/T	100002798	TGCAGGGAGACTTCCTCCATAATTTCCGGAATTTCTGCCACCGAGATCGGAAGAGCGGTTCAGCAGGAA
100002800_46	G/T	100002800	TGCAGAAGAAGGTAACTTTAGATAAGCCCAAACAAATGAAAGGAAAGAGAGAGCAAGAGAGAATGCTGG
100002800_61	A/C	100002800	TGCAGAAGAAGGTAACTTTAGATAAGCCCAAACAAATGAAAGGAAAGAGAGAGCAAGAGAGAATGCTGG
100002801_53	C/T	100002801	TGCAGTTGGAGAGGTGTGCATTGTGATGATGCTGGTCATGTTATTGACCTCGACCTTAGCAGCGATTCA
100002807_14	G/A	100002807	TGCAGCTGTGTATGGGCTGATTTTGGTAATGGTGGAGTCAATTTACTTGAAGGCTAAGCAATTTATTAC
100002810_20	G/A	100002810	TGCAGGTATACAAATGGATCGTCAAATTCATCCATTGATGGATGATACACAGGACAGTGATGGATTTTG
100002810_33	A/G	100002810	TGCAGGTATACAAATGGATCGTCAAATTCATCCATTGATGGATGATACACAGGACAGTGATGGATTTTG
100002816_58	G/T	100002816	TGCAGTCTGGATGTTGCAAGCCTCCCACAGGATGTGGCTATGTCTATCAGAATGAGACGGTTTGGATTC
100002817_26	A/G	100002817	TGCAGCACCTATACAAGTTTTGCCTAAAATGGTGATGGCTATCAGGTTTGGTAAGCAAACCTCTACATC
100002818_39	G/A	100002818	TGCAGTTGGAAATCTTCCTCAAGATATGTAGAATGCGAGGAAGAAAAAGATATTATTATTGTGTAGGTC
100002822_16	A/G	100002822	TGCAGCTAAGTACAAAAACATGACTGATATTCAGAGGGCCTCATTGCCCCATTCGATTTGCGGCCGTGA
100002822_54	G/T	100002822	TGCAGCTAAGTACAAAAACATGACTGATATTCAGAGGGCCTCATTGCCCCATTCGATTTGCGGCCGTGA
100002827_16	C/T	100002827	TGCAGACTAAGGTGGACTAATTATCTAAGGCCTGATATCAAGAGGGGAAAATTCAGTTCGCAAGAAGAT
100002828_20	A/G	100002828	TGCAGTCTATTTCTAAAAAAATTAGACCGCCCTTCCTAGAGCTTCCTAGTCAAGTAGAAGCAGGATACT
100002830_58	A/G	100002830	TGCAGAGAAGGGGATTCTGTGAAGCTAAACCATGCAGCATGCTGAGGAATTTATCAGCAGATATGAGAA
100002831_41	G/C	100002831	TGCAGGAGGTGGTTTGACCAACAAATCTGAAGGCGTGATCTGTTACGGTAATACAGCATGACGCCTTCA
100002833_18	A/G	100002833	TGCAGCTGTCTTCGTATAATTACATAAAACTGTACAAAGAAAGTCTTCTGTTTTAAGCAATGGTGGAAG
100002836_37	T/A	100002836	TGCAGCAGATATGTTGGTCGTTCTCAGCTTGGGTTCATAAAACGGTGGATATGTCCAAGTTTTATTAGT
100002838_65	C/T	100002838	TGCAGTGCCCAGACCTCCACTAGTTCCCCTTTCGAGGTCCTTGCAACCATCCCAAGGCCCGTTCTCATT
100002839_55	A/C	100002839	TGCAGACGGTTCAAAGCATTCATCCATGCCAAAGACCAGATAGCCTCACATTCATACTTTTTCCCGAGA
100002840_41	T/C	100002840	TGCAGATTATGGACATGAATGAAGAGATTCAGACCCAGGGGTCTGGTCAAAGCCCCTCCAACTCCTCCG
100002841_15	C/A	100002841	TGCAGGAAGACAAGCCCCAGGAAAGCAACTTAACAATTATGAACATTGATGATGAATCCGCTTCAGGAA
100002844_45	G/T	100002844	TGCAGCCTGAGATGCTCTGGAGAGCTCATTTAAGGCGACCTCAACGGACAATTTGAAGATATCTTGAGG
100002844_6	C/G	100002844	TGCAGCCTGAGATGCTCTGGAGAGCTCATTTAAGGCGACCTCAACGGACAATTTGAAGATATCTTGAGG
100002849_47	C/T	100002849	TGCAGGAAACCCCGCCAGGGCATGGAACGGGGCAGCCACAGCCCGTGCTGCATGAACCGCTGCTCATGA
100002849_67	G/T	100002849	TGCAGGAAACCCCGCCAGGGCATGGAACGGGGCAGCCACAGCCCGTGCTGCATGAACCGCTGCTCATGA
100002850_20	T/C	100002850	TGCAGAATGCAATCTAGCAATACAAACATACTCTTTCCCGGCACCCTGCTGGGATTTAACCAGCCGAGA
100002853_5	T/C	100002853	TGCAGTAGAAGAGCAACATTAGCGATACCCGCGAAATGTACATGTATCTGCCTAAGAATTCTATATAAG
100002857_41	A/C	100002857	TGCAGTATTAGAGTGAGAAATGGGGAGGTTCGAAGTTAAATAGAGGTGAAAAGTCGCCTTCCGAGATCG
100002859_12	A/G	100002859	TGCAGTGGCATAATATGCCTTGGGCAGATCAAACTGTTCAGGAGAGAAGAGAGGTGTGAACTCTGCATG
100002861_68	A/C	100002861	TGCAGAAATGGCAGCAAATACCGTAAGTTGGATCATACAAACTTCCCCTCCCTTTACTCGAGCAACGCA
100002863_47	C/A	100002863	TGCAGGTAACCTTCACTGTAGATGTTCGTGCAATTGATGATATGGGTCGAGAAGCTGTTCTTTATGAAC
100002867_45	T/C	100002867	TGCAGGAGCTAAGTGATAAAGACTCCATATGCGTGGTTCCTTTAATGAAGAAAATTGCTTTTCAAGGTT
100002872_63	A/T	100002872	TGCAGCTGGAGGGACTTGGAGTACTAGTTGAGTTAGACCCAGGCATCTGCCTTTCAGCTGTTGAGGAAG
100002878_67	C/T	100002878	TGCAGCCTACAACTGCAAACGTGCATTACCGATTCCCGAAAGAATTCGTCAGAAAAACCAACAATGTCC
100002879_20	G/C	100002879	TGCAGATATGAAGGACAAAGGAACTAGTGAAACTGTGGACGGAAGTGGAAAAACAAGTGTAGATAACTA
100002880_10	A/G	100002880	TGCAGAAGCCACGGCTGCCATATCCGTCAACTCGACGTACCAACAGGCAACAGAAAAAGCAGTTATGTG
100002880_30	C/T	100002880	TGCAGAAGCCACGGCTGCCATATCCGTCAACTCGACGTACCAACAGGCAACAGAAAAAGCAGTTATGTG
100002882_51	T/C	100002882	TGCAGTCCACCTTAATCCAGGATTCTTGATCAAACACTTTGCCAGGAAATCTTGAGCATCCTTCGACAA
100002886_31	G/A	100002886	TGCAGGAAATCCCATATTCTGCTCGTGAAAGGGAGCCAATTGAGTTTAATCTTCTTCTTTTCCACTCCA
100002888_22	C/A	100002888	TGCAGTATCTTCCCTGTTCAATCTCTTGCCATTATTCTCAATCCGAGATCGGAAGAGCGGTTCAGCAGG
100002890_12	T/C	100002890	TGCAGTGGTGGATAAATTTTGGGAATTTCCTGAATCCGAGATCGGAAGAGCGGTTCAGCAGGAATGCCG
100002891_24	C/T	100002891	TGCAGAAAACCAGGCCATGGTTCTCGTTGTGGTGGCTTCAATGTTGTGCTCTTTCTCCAGAGGCATGAA
100002899_63	T/C	100002899	TGCAGCAGTTTCGACTTTCAATCAGAGGGTCTCTCATGCATTGTCGAAGGAAGAGCAATCGTTTAAGTT
100002899_8	T/C	100002899	TGCAGCAGTTTCGACTTTCAATCAGAGGGTCTCTCATGCATTGTCGAAGGAAGAGCAATCGTTTAAGTT
100002902_15	A/G	100002902	TGCAGCTGATCCATTACAGAAGTTCGGGTTGGTCGAGAGTTGCAAGCTGTTAGTGTTTTGTAGCTTTGG
100002903_63	A/G	100002903	TGCAGTTGAAAATATCAACTATCGTGACATAGTAGCTGAAAACGTTACCATGGCTGGGCGGTTAGAAGG
100002906_38	G/A	100002906	TGCAGACAATGTACTCAGTTGTCAGTCACAACTGCCATGCATTAAAAGTGCTCAGTCTGCTTTCAATGC
100002910_34	A/T	100002910	TGCAGTTTGATGAAACTGAATGAACTCTGCAATTAGGTTGAGCTTGGCATCCAGATTTAACATATCATC
100002910_52	A/T	100002910	TGCAGTTTGATGAAACTGAATGAACTCTGCAATTAGGTTGAGCTTGGCATCCAGATTTAACATATCATC
100002919_12	C/G	100002919	TGCAGCTTCATCCACATGGCTATCTTCATCCACATCCCTTAGAGGAAACGGCGAGTCGGTTATCCTCAG
100002925_47	A/G	100002925	TGCAGCAGCAGCTGAATCCAGCAATGGTGCCTTCTCAAGCCCCTGCTACTTGGCATCAGGGTGCCCACA
100002926_38	A/C	100002926	TGCAGGGGTGCGAGGGGTCTATACTGATTCAGAACGGGACAACAGCAGAGAAAGGAGCATTTGGGCATC
100002929_41	A/T	100002929	TGCAGATAGACTGTCTCATTTTACATTTGCTCAAGTCTGAGATTGATTCTGGGTAGCTCAGTTTTGTCT
100002933_34	C/T	100002933	TGCAGCAATTCCGAATTTGAAAACAGGTGTGGAACACTTCTGCATACATCCTGGTGGAAAGGCAGTCAT
100002934_49	A/C	100002934	TGCAGTACTTGATCAGCAAAACATCCCATCAAACCAGAAATGAAAGTAAATTTTGGTCCCAGGATCTTG
100002934_50	T/C	100002934	TGCAGTACTTGATCAGCAAAACATCCCATCAAACCAGAAATGAAAGTAAATTTTGGTCCCAGGATCTTG
100002936_65	A/T	100002936	TGCAGCCAACTCAATGTTCCTTTGATTCGGAAGTAGCTCACGACCCCCATGGTCCTACTTCGGCAAATT
100002938_45	A/G	100002938	TGCAGGCTGATAGAATTTATGAATGCTAGCCTGGTTTAGCAATGGAGGATATTAATCTAACTTTCTAAG
100002940_41	G/T	100002940	TGCAGGAATCACAAAATACAGCAGCTAGCTAGTCTTTCATTGTCCCCAAAAAATTCCGTCTCTGCGTGT
100002942_51	A/T	100002942	TGCAGACTCTTCGCGCATGAAAATTTCAAAAGACCATTTACAGAATTGGAAAAGATGATTTTTCCCGAG
100002943_36	G/T	100002943	TGCAGATATGGTTTGCAAGCTAAATGCAAGCCTAAAGCTTTGCCGAGATCGGAAGAGCGGTTCAGCAGG
100002951_30	C/T	100002951	TGCAGGGCATTCAAATGGAGAGCAGGCACACATGCCATTCTATAAATATAATCCCAATTTTCTATTCTG
100002951_53	C/T	100002951	TGCAGGGCATTCAAATGGAGAGCAGGCACACATGCCATTCTATAAATATAATCCCAATTTTCTATTCTG
100002955_5	A/C	100002955	TGCAGAGGATGCGTTTTTGGATGTTCTCAGGGCTGATGCTTCCCGAGATCGGAAGAGCGGTTCAGCAGG
100002956_33	T/C	100002956	TGCAGAGGGATCGCCAGCCACCACAGTACCATATACGACCATCCGACCACCGAGATCGGAAGAGCGGTT
100002959_46	A/C	100002959	TGCAGGCAAGACCGTGCTGATTCATACCCACCAAGAAGAAAGCTAAAGAGAAAGCTTCACCTTGAGAAA
100002959_63	G/C	100002959	TGCAGGCAAGACCGTGCTGATTCATACCCACCAAGAAGAAAGCTAAAGAGAAAGCTTCACCTTGAGAAA
100002960_43	A/G	100002960	TGCAGATTTTGTATCACAAAAAACCAAATTGACCCTGGCTGGCACATCATTATATTCTATTTGAGATCC
100002961_15	A/T	100002961	TGCAGCACCGAAGGCAGATGTGCCACCACCACATCCACCCAAGGAGCAGCTTCCCGAGATCGGAAGAGC
100002968_66	T/A	100002968	TGCAGTCAAAGAAGCTCCAGCAGCAGAAGAAGCACCAGTAGCAGAAGAAGCAGCCAAGATCGAGCCTGT
100002969_5	A/G	100002969	TGCAGATAGTGAGGAAGCAACTGAAGCTGATGAGATAGCCCCTGAGGCATTGCTTGCTGCTGCTGGTGT
100002975_45	G/A	100002975	TGCAGCAGTATCTGCTAAAGCCTTGTACTCAGATTTTTGTAGAGGGTTGTGCAACAGTTTGTTACTTGC
100002975_68	C/A	100002975	TGCAGCAGTATCTGCTAAAGCCTTGTACTCAGATTTTTGTAGAGGGTTGTGCAACAGTTTGTTACTTGC
100002976_9	T/G	100002976	TGCAGCAGCTATAATGATTGTGACTGTTTACGTTTTTTACATTTATAGTCTTATCAACGGGGGCTACTC
100002984_24	C/T	100002984	TGCAGTGGAAGTCCACAACAAAAACGATGCTATGATCCCTTCCCGAGATCGGAAGAGCGGTTCAGCAGG
100002989_66	C/G	100002989	TGCAGATTTCTTCACCAATAACCAAAACTAACAAGAATGTGATGTGACTTTCTGGAACGTTCACGTCCA
100002990_6	T/C	100002990	TGCAGATCACCATGCATGCCTGCTTGTGTTTTACAATACGATCACCATCTGGATTGCAGCTAATCTTTA
100002990_61	A/G	100002990	TGCAGATCACCATGCATGCCTGCTTGTGTTTTACAATACGATCACCATCTGGATTGCAGCTAATCTTTA
100002992_47	G/C	100002992	TGCAGTAATTAAATGGTGATGGTATGCAACGATAATAATTGAAATGCGACTGACTTGTTGTTGAGAAGA
100002995_9	C/A	100002995	TGCAGAATCCAGCAAATTAGCAGCCTCATTTTTATGTAGCCTAGCAATGTTGGACAAAAACAAGGCAAA
100002999_45	A/G	100002999	TGCAGAGGAGGCTGCTAGAGCTTATGATGCTGCTGCATTTTGTTTACGGGGTCCGTCCGTGATGCTCAA
100003001_40	G/C	100003001	TGCAGTGCAATCGCTTTCTTGCCCAATGGTTTTAGCATTTGAAACGTCTTTCAAACGTAAAAGCGCGTC
100003001_8	A/G	100003001	TGCAGTGCAATCGCTTTCTTGCCCAATGGTTTTAGCATTTGAAACGTCTTTCAAACGTAAAAGCGCGTC
100003004_11	C/T	100003004	TGCAGATCACCCTCCAAGTTTCCCGGATCAAGAAATGCCACGCTCATTAGAAAGCCCGAGATCGGAAGA
100003006_36	C/T	100003006	TGCAGCAAAATCAGCACGTACAAATGACATCCCCAGCGTGTTTAATCCGAGATCGGAAGAGCGGTTCAG
100003007_19	C/T	100003007	TGCAGTGAATGAAGACAGACAGTCCCATAGATGTGACTATGGCAAAAAGAGCAGCGAAAATCGACCACA
100003007_22	T/C	100003007	TGCAGTGAATGAAGACAGACAGTCCCATAGATGTGACTATGGCAAAAAGAGCAGCGAAAATCGACCACA
100003014_56	C/T	100003014	TGCAGAAGCAGAAATTTACCAGTGTCTCTATCCTTGTGAGCTTTTCCGTTTACAACCAGGATCCTGGAA
100003014_8	C/T	100003014	TGCAGAAGCAGAAATTTACCAGTGTCTCTATCCTTGTGAGCTTTTCCGTTTACAACCAGGATCCTGGAA
100003020_34	G/A	100003020	TGCAGGAGGAAGCAATCAAGAAGAAGTACGGAGGGTTGGCACCTAAAAACCGAGATCGGAAGAGCGGTT
100003021_20	T/A	100003021	TGCAGCATTTAGAACCATATTTGACTTGACTGTCATGAAAACATGCCAACATACGCCACTAAGACAGTT
100003021_30	T/A	100003021	TGCAGCATTTAGAACCATATTTGACTTGACTGTCATGAAAACATGCCAACATACGCCACTAAGACAGTT
100003025_10	C/T	100003025	TGCAGGATTGCAGTAGTAATGTTGTGATTAAGCAGTAGAAAAAGGAACAAGAAAAACCCTTCAAGGAGC
100003025_26	A/G	100003025	TGCAGGATTGCAGTAGTAATGTTGTGATTAAGCAGTAGAAAAAGGAACAAGAAAAACCCTTCAAGGAGC
100003028_29	A/C	100003028	TGCAGAAATATGTTGGTGTACTGGATCCAAAAAGATAAAGATGCCACAAATTGTCATTACTACATTGAT
100003029_62	G/T	100003029	TGCAGGTATTCGCATCTGATCCAACGCATTTTACCAGAGACACGGCAGTACTTCTTAAAGGCGCTTATC
100003039_15	T/C	100003039	TGCAGCGTTTTTGTGTAAGGCTGATGCAGCATCCCTCTGTGCAGCCTGCGACTCAGACATCCACTCCGC
100003039_24	T/C	100003039	TGCAGCGTTTTTGTGTAAGGCTGATGCAGCATCCCTCTGTGCAGCCTGCGACTCAGACATCCACTCCGC
100003044_5	G/C	100003044	TGCAGGAGGCCCCGACCATTTTATCAATGATGCATCATCTATCAATGACAATAATAAAAAGGAGTTCAA
100003047_59	G/T	100003047	TGCAGTGGTTCCAAAGCAAGAAGCCAAGAACATTGGATACCACAATCCAATCTCGACTTGATCTTGTTT
100003049_37	A/G	100003049	TGCAGCGAGGTTAAAGAGATTAACGGATAGAAGTAGGACCCAACTCCATGTCTGTCTCTTCATCTTCGT
100003054_27	A/G	100003054	TGCAGGAAGACAGCAGATTATCTTTATATCGTCCTCTAAGATAATAAAGAACAGAGTCCAGCTACATTT
100003054_50	A/G	100003054	TGCAGGAAGACAGCAGATTATCTTTATATCGTCCTCTAAGATAATAAAGAACAGAGTCCAGCTACATTT
100003056_66	C/G	100003056	TGCAGCCTGCGGCCATCTCCTCAACGCCGCTCACCTAAATTGATGATCTTGCTTAATTTTCAAATTCCC
100003058_58	T/C	100003058	TGCAGGGTTAGGAAGAATGCCTAAACCCTAACTCCCAGTATATATACGAAAGCGGCGTTGCACACCAGG
100003061_28	G/A	100003061	TGCAGCAACGAATTATTGTCGACCACCCGAGGATTTCCCATAAAAGAAAGTTGAGACAACCTTAATTTC
100003062_50	T/A	100003062	TGCAGAACCCAGTTTGCGGTCAACTGGTAAAACACAAGTAGCTTTTGAAATGGATAGAATAATCACATT
100003062_67	T/A	100003062	TGCAGAACCCAGTTTGCGGTCAACTGGTAAAACACAAGTAGCTTTTGAAATGGATAGAATAATCACATT
100003065_15	T/C	100003065	TGCAGAAGAAGATGGTAGAGCTTCAACATGATCTGCTTCTTGCTAAAGCTCGTCTTGCCTACTGTGCCA
100003065_16	A/G	100003065	TGCAGAAGAAGATGGTAGAGCTTCAACATGATCTGCTTCTTGCTAAAGCTCGTCTTGCCTACTGTGCCA
100003066_34	C/G	100003066	TGCAGTAGCAGATTCATGTTTGTGAACTAAATTGCTCGTGTGTTTTTCTTTGTTTTGCGGACAAATTAA
100003074_30	T/G	100003074	TGCAGAATTTTTGTATGGTGACCAGAGAGATATTAACCAGGTGGAGAAAATCAGACTGGAATCCGAGAT
100003076_46	T/A	100003076	TGCAGTGGCAAGTTGACTCCAAGCACGCTACTATTAGTCAAGCATCTTCTCTTCAGTTGTTCACTGATC
100003086_35	T/C	100003086	TGCAGTAATTATTGTACTACTATTGTACCCCTATTTGCTATTGGACTTTACTTGCGTGGAAAGAGAAAA
100003086_55	G/A	100003086	TGCAGTAATTATTGTACTACTATTGTACCCCTATTTGCTATTGGACTTTACTTGCGTGGAAAGAGAAAA
100003087_11	C/T	100003087	TGCAGACTTTTCACTCAAGTTTTCGAGATTTCCATGAAGCGGAGCTATCCAGAATCGTCATCTTCGGGG
100003087_56	G/T	100003087	TGCAGACTTTTCACTCAAGTTTTCGAGATTTCCATGAAGCGGAGCTATCCAGAATCGTCATCTTCGGGG
100003090_34	A/T	100003090	TGCAGGGTCAACGATGAAGCAACTGATCGCCTGTATCTCACTGCTCTTTTCATATATTCCTCCTCGCCG
100003093_51	A/G	100003093	TGCAGTGTGTGATCGAATGGCTCATTCAAGCATGAGAGCTATTGGAGTGCAACCAGTTTTAGTCAATAC
100003093_61	G/A	100003093	TGCAGTGTGTGATCGAATGGCTCATTCAAGCATGAGAGCTATTGGAGTGCAACCAGTTTTAGTCAATAC
100003098_38	C/T	100003098	TGCAGGACTGGAAATTAAACTCAGGATGAAGTAATCACCCCCAGAATCTAGCTCCAACATAAGGAAATT
100003102_17	T/C	100003102	TGCAGAAAAAAGTTGGTTTTGTCAGTTGGCAACTCCACATCTGGAAAGAAGAGTTTCTCCTAGTCTGTT
100003102_42	G/A	100003102	TGCAGAAAAAAGTTGGTTTTGTCAGTTGGCAACTCCACATCTGGAAAGAAGAGTTTCTCCTAGTCTGTT
100003106_60	G/A	100003106	TGCAGTCTAAACCTCTCAAAACCATCAATGAGTTTACTGCTTCCATCGGAATGATAAAGAGTAACAAAT
100003106_61	T/C	100003106	TGCAGTCTAAACCTCTCAAAACCATCAATGAGTTTACTGCTTCCATCGGAATGATAAAGAGTAACAAAT
100003108_55	C/G	100003108	TGCAGTGCTCATGACGATTGGTGAAGGTTTATAGGCGTTGTCAAGATATTCTTCACTAATGTAAGAAGT
100003114_31	A/G	100003114	TGCAGAAAAGACTGCAAAAAAGAACCAAACAAACTTATTGGTGACTTTCCAATTCACAAATTTTAAACA
100003115_9	G/A	100003115	TGCAGGCACGTGGGATATGGATGATGAAATATTACCGAGATGGGGATCAAGGTTTTTGTTTTCGTTAAA
100003124_5	G/T	100003124	TGCAGGATGGGAGATGACAGAAGCTGGAAAATATTGGGTAGGCAAGACACCGAGATCGGAAGAGCGGTT
100003125_68	G/T	100003125	TGCAGTGTTTCTTCTTTCTAGTCTTCACAATTGAATTGATTCTTTTCTTTCCACTGGCATCATTTGTTG
100003126_29	C/T	100003126	TGCAGGGGACAATGCCAACTTAACCATTCCTGAACCAGGTCCATCTACAATCACCAACGTCTGTAGCAG
100003126_60	C/T	100003126	TGCAGGGGACAATGCCAACTTAACCATTCCTGAACCAGGTCCATCTACAATCACCAACGTCTGTAGCAG
100003128_60	A/C	100003128	TGCAGAAATAGCGTTCAAAGTCTGAAGGACGTGGTGGAAATGACTAAACAAGCAAAACCCAGAAAGCTA
100003132_28	C/A	100003132	TGCAGAGGGCATCAATGATGGCGTTGGCCGCCGCGAACTCTCCCCTGAACCAGGCTATGATGGCATCTT
100003134_42	G/C	100003134	TGCAGCTCTTTCTTGCACCACGAAAGCAAAAATTTGATGTGAGGGTGACCGAGATCGGAAGAGCGGTTC
100003138_64	A/G	100003138	TGCAGGATTGGATGAAAAATCATGTTTAAGTAGGTATCAATCGGTCTTGTACCGCAAGCAACAAAGTGG
100003142_42	T/G	100003142	TGCAGCCTCCCCAGATTCCCTGTTTTCCCACTACCCTCCATGTCTGAGGACACAATTCATAGTCATGTC
100003147_36	A/G	100003147	TGCAGATTCGGCACACAGAGGATAAGAATGCTTTTTATGGATAAACACTTCTCCATTATGCGTACACGT
100003151_11	T/C	100003151	TGCAGCAAGTATCAATCAGTTTTATATGTAGATCACAACATGAAGACCTATAAGAAGGATATAGAATGG
100003151_48	T/C	100003151	TGCAGCAAGTATCAATCAGTTTTATATGTAGATCACAACATGAAGACCTATAAGAAGGATATAGAATGG
100003154_37	T/G	100003154	TGCAGCTGTCGTCGTCTTCGAGTACAGATCAACCATGTCATGTTCCAATCATGCATTGCCAAAACATTT
100003155_57	T/A	100003155	TGCAGGGCCATTTTCAAGCCCTTCAACAATGTCTTCCACATAGGTTATCTTCTGCTTTCGGATGTCAGG
100003156_40	A/G	100003156	TGCAGGAAGGCAACATCAATCACCAACTTCTTCTTGACAAAATTTCAACGGCAAATTTCACTGGAGTAA
100003156_66	T/C	100003156	TGCAGGAAGGCAACATCAATCACCAACTTCTTCTTGACAAAATTTCAACGGCAAATTTCACTGGAGTAA
100003161_67	T/G	100003161	TGCAGCTGCTCATCACCTCCACAAAACCCTCTTCAGAACTCCGTTGATGGAGCCTTTTCATGTGGTTTT
100003164_17	A/G	100003164	TGCAGAGAAGGTGGACAACCAAATTGGTACAGCACACAAGGCGCTGGTGTCGGGGAATGTAGCAGCTGT
100003164_30	A/G	100003164	TGCAGAGAAGGTGGACAACCAAATTGGTACAGCACACAAGGCGCTGGTGTCGGGGAATGTAGCAGCTGT
100003165_24	G/C	100003165	TGCAGTGATTTCTGAGCAGACGACGAGGACACGGGCACCTTTGTTGTTCTCAGCCAGGTCCTTGGCTAG
100003167_13	A/G	100003167	TGCAGACGCAGATAATGACTCACAGGCCAACGCAGCTGCGGACGCAAATGTGGACGTACATCTGCGGGG
100003169_18	G/A	100003169	TGCAGTTGCTGGTGGAAAGGTTGATTTTAGGTATTTACCTTTCGGTATGGGTAGAAGAAGCTGCCCCGA
100003170_19	G/A	100003170	TGCAGCATTGACCTCGCAAGCAACAATTTTTCTGGAAAGATCCCTGATGAGCTAATCAATCTTTTGGGG
100003179_29	C/G	100003179	TGCAGGCCCCACGTCTCCTTCGCTCCTGTCGCCACATATCGTGTAATTGGTGGGGCCGAGATCGGAAGA
100003180_56	T/G	100003180	TGCAGAATTTGCAGGTCTTATTGGTTTTGCCTATTTCCGAAACATTTTCTAGTTTTTCATGCTATAAAG
100003181_68	T/A	100003181	TGCAGTACAACGGTGCATCAGGATATGATCACAGACATCATGAGAAATCTTGAAGTTGGCGTTCCAGCT
100003183_49	C/T	100003183	TGCAGGTATGGGAGAAGAGTGGGTACAATACAGTTGAGTGGGTCCGTTACATTACAAAGGCCGAGATCG
100003189_6	G/A	100003189	TGCAGGGAGGGGTCATTTGCCATCATTGTCACCACCATATTGTGTGGAATTCCCATTCCAGAAGGCATT
100003189_7	A/G	100003189	TGCAGGGAGGGGTCATTTGCCATCATTGTCACCACCATATTGTGTGGAATTCCCATTCCAGAAGGCATT
100003190_33	T/C	100003190	TGCAGTTTCTCAAATCAAGTATAAAAAAACGCATGTAAATACAGAGATATTTTGCACTGTGTTTTCACT
100003193_21	G/A	100003193	TGCAGGAAGCCACTTGTCTCCGCTGATGAACGACTTCACTGCGAACTTGCCAACTTGTTTAGCATTCAG
100003193_60	A/G	100003193	TGCAGGAAGCCACTTGTCTCCGCTGATGAACGACTTCACTGCGAACTTGCCAACTTGTTTAGCATTCAG
100003195_68	G/T	100003195	TGCAGTATCTGGAAACTGCTCAGAAATCAACATTTTTGCCCCTCTGTACTCGAACATGAAGAGCATCAG
100003197_54	C/T	100003197	TGCAGTGCCAAGGAACTGAAGATGCCATCAACTCCTTGAGGCAAGGGAACGTTGCCTTTGAGTTGAGAT
100003198_19	A/G	100003198	TGCAGATATTACAGACAGCAGGACAAAAATAAAAGATGTAGGCATCTTCATATCTTTGAATTCCAAACC
100003203_45	C/A	100003203	TGCAGTGATCATAGTCTGTAAGCTTGTACGTTGCTTTCTTCTTAGCAAGTAGCTGCCGTCTTTGACTTT
100003205_40	A/C	100003205	TGCAGGAAACTTTCTATAGCCCTCATCTATCAATTAAAACATTGCTACGAGTTTCAATTTGTAACATCA
100003208_43	G/C	100003208	TGCAGGAGCGATGGATATGAAAAGCTCAACTGCTCATAGAGCTGGAAACAGTTTTCTTCCCGAGCGCTT
100003209_66	G/A	100003209	TGCAGAGAAATCATTCTTGCCCAGTAGAGATCCAGAGTGGTACTTTTTTGGACCAAGGGACAGAAAGTA
100003213_26	C/T	100003213	TGCAGTTTATCCTGGAGGGCCACCCTCACCTGCAAGAGCTCCAAAGATGACAAATTTTGTTGATACAAA
100003217_7	A/C	100003217	TGCAGAGAGATCATCCTGAGGAGAAGTGGTTCAAGAAGGTCTTCGAAGATTAACAATGATGATGGTGGT
100003218_29	T/G	100003218	TGCAGAACAGATGTGTCCAGGTAAATTCCTCCGCCCGTAGGAGCACTAGATATGCTGTTAACACGGTAA
100003219_23	C/T	100003219	TGCAGGAATTTAGTAGTTCCAGCCACGTGGCCATCGGAATCAAAATCTGTTACTGGTGATGATCCAAGC
100003223_11	C/A	100003223	TGCAGCTACGCCTTCCTCCACCGATGACGGCCCACCTTCTTCTGAAGCCGAGATCGGAAGAGCGGTTCA
100003227_13	C/T	100003227	TGCAGCTCCTAAGCCGAATTGCTACGACATAATACTTGCAAAGAATGATGATGCCGAGATCGGAAGAGC
100003232_51	A/G	100003232	TGCAGGAGTAAGCAAAGATGGTTTAGTCAGGCATTTCTTTCATCGCCCTTCAAAAGCATACACCACTGG
100003232_63	C/T	100003232	TGCAGGAGTAAGCAAAGATGGTTTAGTCAGGCATTTCTTTCATCGCCCTTCAAAAGCATACACCACTGG
100003237_54	C/T	100003237	TGCAGCAAAATTAACACTGAAAAAAGAAACTAAAGAAAAAGAAATCCAGCTCATCTTGCTGTATACATC
100003238_13	A/G	100003238	TGCAGCAGTACTCAGGATCTCCGAACGCATCACATGCGCTTTTGCAGGCCACGCTGCTGCTGCTGCTCA
100003238_28	A/C	100003238	TGCAGCAGTACTCAGGATCTCCGAACGCATCACATGCGCTTTTGCAGGCCACGCTGCTGCTGCTGCTCA
100003242_49	A/T	100003242	TGCAGACTACTTAGAAACCTCCAAAAGTTGTTAAGATTCTTTAAGAATTACGACTTTGCTAAATACGAT
100003244_13	A/T	100003244	TGCAGTCTGACAGATTGCTGGTCTGGCATCTGGGTGTTGGGCATACTGAGAAGAGACGACAAATTACAT
100003247_17	C/A	100003247	TGCAGTTTGGACCTGGTCTAGCTTTAGTCAGAACGTGGTCCCATAATGAGGCAGTGATTTGTTATTACG
100003248_59	A/G	100003248	TGCAGAAGGAGCACTCATTCACCCCTGTGAAACACAAATACTGATGATATAAGCCAAGGAAGAACACCA
100003252_20	G/T	100003252	TGCAGTTGTTGCTCTCCCATGGAAAGGATTCTCTGCATCGCTTCCGCTAGGCTTTTCACTTTCTTTCTG
100003254_13	T/C	100003254	TGCAGTTCATGAATGATCTCATTTGTACCTATGAAGATGTCAAGCTGTTAGCAAAAAAAGGAATCATCA
100003257_58	G/C	100003257	TGCAGATAACCTCAAATCGTTACTGAAAACTAATTCTTGGCAACAAACAGATCTCCTGGAAATAATCCC
100003261_35	T/A	100003261	TGCAGAGCGGTCACAAATTTCCTCTCTAGTGCTTGTATAGTGGGATAATTCAACAGCCAACCATGCCCA
100003264_44	G/A	100003264	TGCAGACCGCCACCCAACTGCGTTTGCAGGAATGTTTTACAGTAGGCGTGAACAAAAGTGCGGGCAAAA
100003264_60	C/G	100003264	TGCAGACCGCCACCCAACTGCGTTTGCAGGAATGTTTTACAGTAGGCGTGAACAAAAGTGCGGGCAAAA
100003270_33	T/G	100003270	TGCAGTATGGAGGAAGGTAAGACCGACAAGAAGTTGCCCATTTTCCCCGAGATCGGAAGAGCGGTTCAG
100003277_59	A/T	100003277	TGCAGGGAAAAGTCTTGAAGGAAAAGGAAAACAAGAAGGATGATTGGAAACGAAGGGTTACAAAAGGAA
100003282_32	A/T	100003282	TGCAGTATGTACCTCCCATTATTCATCAAGAAAATGTAACGCAAAGAAGGGTCCTTGTACAGCAACGAC
100003286_14	G/A	100003286	TGCAGGGTCCTGTAGCTTATGATTTTAAAGTTCTGAAAACTGCAACAAGAGATTTTAGCAAGGAATGCA
100003287_65	T/G	100003287	TGCAGCCCAGGAGTGGAGGCAGGAGCTGTAAATCCCTGGACCAGAGGTTGTAACAAAATTACACGTTGC
100003288_13	C/T	100003288	TGCAGCACGAGGCCGTAGGATGCTATCTCACACACTGCGGATGGAACTCAACCGTGGAGGCCATACAAT
100003291_39	A/T	100003291	TGCAGATCTGCTTTGCAGTTTCATTCCAGCTTGTCGTATATGGACTGCCTTTGCCAAACTTTTGGCTGC
100003294_36	A/G	100003294	TGCAGCTTTCTTTGTTGGAAGAAAGGAAAGGATATGACAGAGAAGGTCATTTGGAAGAGCACTTATCCG
100003308_59	C/G	100003308	TGCAGTAGACAAGAGCCGCGGCATCTCCGCAGAAGTCACACACCCGCCGTCCAACCACCCCACCATCTG
100003309_38	T/C	100003309	TGCAGAGGACTCGTCTTCCATTAGCTCTTTCTTCCTATTTGTAACGATCTTCAGCAGCTCTTCACGTAC
100003314_46	A/G	100003314	TGCAGAGACTAGTTTATGTATCTTATTCATCACAAGAGGGTTCTTCATGTGTTCTTGTGCTGCTCTTGG
100003315_62	T/G	100003315	TGCAGAACTCCAACCACTTTTAATGATAAAACTATGTACCATACAACCATAACAACTTTTACTCACTCC
100003319_41	A/G	100003319	TGCAGTAGACCTTGGGTTCGTTGGAGAGCCAATCTTGACTTACTTTAAGAATCCATGGGCAAGTATATC
100003324_65	T/C	100003324	TGCAGTGTTCAATTTCACGACTGGGCAACAAGACGTTGCTAGAGTTACAAAGGAAGCATTTGATGTCTG
100003326_14	G/A	100003326	TGCAGAGAACTTGCGACTGTTATTTTATTTTGATAATTGTCTTTTTTGCAAGAAAAGAAAAAGAGGCCG
100003326_17	T/A	100003326	TGCAGAGAACTTGCGACTGTTATTTTATTTTGATAATTGTCTTTTTTGCAAGAAAAGAAAAAGAGGCCG
100003329_33	G/C	100003329	TGCAGGAGTGGGAAGTGTGACAAAGCTTGGGAGGTTTTACATATGGTAATGAGATTAGGTGGCGAGCTA
100003330_13	C/G	100003330	TGCAGATCCCATGCCTATCTCTATTTTGTTACTGAACAGAGAAAACTGTACTATTATACGGAAGATTAT
100003332_32	A/C	100003332	TGCAGATTAAGATGGTTTAATCAACTTGATCCAAGGATTAACAGAAGGCCATTTTCAGAAGAAGAAGAG
100003333_38	T/C	100003333	TGCAGCTCATTTCTGCTTTGGTTCAAAGAATTGAAATTTGAAAGACTAGACAAAGATGAGCTCATGAGG
100003333_49	A/G	100003333	TGCAGCTCATTTCTGCTTTGGTTCAAAGAATTGAAATTTGAAAGACTAGACAAAGATGAGCTCATGAGG
100003338_12	C/T	100003338	TGCAGCATCCAACGTTGTAGCAGCCAATAGCATCAATTATCATTTTGTGGGAGCATCACTAGGGCCTGG
100003340_42	G/A	100003340	TGCAGCAGGTCTAGAATCGTCAATTGCTTTCCTGCCAGTGATGATCTCCAGAAGAACAACACCAAAGCT
100003341_17	G/A	100003341	TGCAGGCTGTAGAAGGGGTTCGTAAAATCAGACCTGGAGAAAACCCTGCTACTTGGATACTTGAAGTTA
100003347_68	G/T	100003347	TGCAGAAATCAACATCTGAAATCTGCTTTGTTTTGTTATTATTTCGCTTTTTGGGTTATTTTAATACGG
100003348_31	A/G	100003348	TGCAGTTTTCTCCTAGGTCGCTGTTATGTAAACACCGTTAAAATATGATGCACGTCAGGCTCTTCCCTG
100003350_26	C/G	100003350	TGCAGCGCCTTGCCAAAAGACGCCTCCAGAGCAAGTCGATGAGGAGACCCGTCGTACGAATCAGCGCGT
100003351_60	T/A	100003351	TGCAGATCTAAATACCTTAGAAACAAAAGAATTTAAAGTTGAAAGTCCAAAAAATGCTTATCATACAGC
100003356_39	T/A	100003356	TGCAGCAAGAAACAACTGGATCGCTTGGACAGAAATGCGTCTGAGTTACAGGATGAGGAACTGCTGATG
100003361_51	A/G	100003361	TGCAGATGTTGATTTCAGCATAAGTTAGCAATAGACGGGAATGGACGTACCAATTGCCATGTAAAAAAG
100003362_26	A/T	100003362	TGCAGTCATCCACTGCACAAAACCCCACATAGGAATTGCTTACTACTGAATTTTTTCATTAGTTCTTGA
100003362_67	G/T	100003362	TGCAGTCATCCACTGCACAAAACCCCACATAGGAATTGCTTACTACTGAATTTTTTCATTAGTTCTTGA
100003364_15	A/G	100003364	TGCAGTGGTCTTCCAAAACTCCAAACTTGCCGCTCGAAAGCCCATGAGTAATCAACAAAATATGGTAAC
100003364_64	G/C	100003364	TGCAGTGGTCTTCCAAAACTCCAAACTTGCCGCTCGAAAGCCCATGAGTAATCAACAAAATATGGTAAC
100003368_40	T/C	100003368	TGCAGATCTTCAGCAATGGAATATACAAAAGCATTGTGCATAGGGCAACTGTAAACTCAGTGAAGGAAA
100003372_39	G/C	100003372	TGCAGGATTAGGATATACCTTCATGATATACTTGCAGAAGCAGCAAAAGCAATAAGATATGGCACAAAC
100003372_50	A/T	100003372	TGCAGGATTAGGATATACCTTCATGATATACTTGCAGAAGCAGCAAAAGCAATAAGATATGGCACAAAC
100003377_57	C/T	100003377	TGCAGAGCCATCTGGGGTGCAGCGTCTCATTGGGTGCTCCTCCGACGTAGGAAAAGACAAATCATTGAG
100003378_51	C/A	100003378	TGCAGGAATTGCCGTCTACTGGGGTCAACACGGCGATGAAGGAAGCTTGGCCGACACATGCGCCAGTGG
100003380_62	A/T	100003380	TGCAGCTTATGGAATGCAGATGATTGGGCAACACAAGGTGGACGGATCAAAACAGATTGGACACTAGCT
100003380_68	T/C	100003380	TGCAGCTTATGGAATGCAGATGATTGGGCAACACAAGGTGGACGGATCAAAACAGATTGGACACTAGCT
100003382_18	G/T	100003382	TGCAGTTTTCTCGATAATGATCCTGGCTGCCAATTTTGCACAACCAATCGGGAGAGTATAAAACCTGCT
100003382_22	C/T	100003382	TGCAGTTTTCTCGATAATGATCCTGGCTGCCAATTTTGCACAACCAATCGGGAGAGTATAAAACCTGCT
100003384_41	G/C	100003384	TGCAGCGCCTGCCATACTGTGAAAGGTCAAGTCTGATAGCAGAGATGCATTACGAATTTCAAATCGTTT
100003387_24	C/A	100003387	TGCAGCCCTTTTGTCCCTTGTTTCCCCCTTTGCAGCCGAGATCGGAAGAGCGGTTCAGCAGGAATGCCG
100003390_51	C/T	100003390	TGCAGTAGTTACTAGGCTTCGATCAATTAGGTCCATCAAGTACTCCCCTGCCACATCATTTGAGCTCTT
100003394_33	C/T	100003394	TGCAGCAACTGGATGAAGATATACAAAGACCAACATTAATCCTACACCTTGAAACCTCAACTCGCAATT
100003397_20	T/C	100003397	TGCAGTATGGCTTCTTCTTCTACTACAACATCTTACAGAAAACTTCCAATCATTTTCACATTTGTTGTT
100003398_10	A/G	100003398	TGCAGAATTGAATGTTTATCAGTCCATGTTCGTACCATACAGGTGCTGGTGGTTGCAAATCCAGCCAAC
100003402_36	G/C	100003402	TGCAGCAGCTACAGCTGCTGCAACCGTCTTAAAGTTGCCCGAACCATCTTGTGCTACCACAGCATTCGG
100003402_48	T/C	100003402	TGCAGCAGCTACAGCTGCTGCAACCGTCTTAAAGTTGCCCGAACCATCTTGTGCTACCACAGCATTCGG
100003405_57	A/G	100003405	TGCAGTGAAGAAACAATTTCAGAGCCATGCCTGGATAACTGTTTCTCAAACTTTTCAATTCAGTGACAT
100003407_43	C/G	100003407	TGCAGCTGGTACAATGGATATTGCCAAAGATGCTGTCCACCTCCTGAGAATTGCAGATATGGTTGCTGC
100003409_56	C/T	100003409	TGCAGGAGCCACAATTTTTAATACTATTTATTATGGAAAGAAGATGTGAGAAGAAACAGCCAGAGTGAG
100003419_66	C/T	100003419	TGCAGCAAGTAGGTCATCTTCGGATACAACAACTCTAGGAAGGGTGCGTCCAATTTTCTTCTCCCACAA
100003432_21	T/A	100003432	TGCAGGCGCAACACTGTATAATACAATGGAATTATCGTCGACCTCTAGCGTGACTTCGACTAAGTCCTG
100003436_38	T/C	100003436	TGCAGGACTCATTTTGTGCTGTTCTGCTACCAAAGGATTTGGTCAAAGTACAGTTAAGACATGAGCTAA
100003437_61	C/A	100003437	TGCAGAATGATAAAGGTTGGGGACAGGTGCAAAATGGGAAAGCACTATTGATTAGAAAAGGCATCGTTG
100003437_9	A/C	100003437	TGCAGAATGATAAAGGTTGGGGACAGGTGCAAAATGGGAAAGCACTATTGATTAGAAAAGGCATCGTTG
100003439_23	C/A	100003439	TGCAGATGTTTGAACCACTTTTTCTCTTCCATGTTGGGGGTTAATGTGTGAAATTCATCAGTTCCCCTC
100003441_25	T/C	100003441	TGCAGCTGGTCCTTCTGAGAACAGTTTTCAACCCCTTGACGTGACTTCATTACATTAAGACAATTCAGA
100003443_26	A/T	100003443	TGCAGTGCAAGAAGAATCTCCAAAAGATATTGGAGGATTTTGCAAGCTTTGCTGTAGTTTCTCCAGGTT
100003449_36	A/G	100003449	TGCAGTGTAACAGGGTGCACGTTTCATTCAGACTCCAAGTATAGCACTCCAGGCGCCCAACCCGAAAAT
100003450_62	A/C	100003450	TGCAGCAACGAGAAAGCAAATCAGGCAACTTCCATGCTGCAAAAATCATCATTCAGTTGGATAATGTTT
100003454_33	G/C	100003454	TGCAGTGTGTGGTTCTGCACCTGGTAATGAGTCGTCTTGCCAAACACCTCCAGCAGGGCTTACCCCAGC
100003454_63	C/T	100003454	TGCAGTGTGTGGTTCTGCACCTGGTAATGAGTCGTCTTGCCAAACACCTCCAGCAGGGCTTACCCCAGC
100003457_51	T/C	100003457	TGCAGCATCATCACTGCTCAGTCTCTTGCCACTCTAAAAGAAGGAAAGGCTTACTCTTCCTTACCAATT
100003462_42	G/A	100003462	TGCAGGCAGTGTGAGCAGAAATTGGCTTATGGAAGGAACAGAGCATCGCTAGCAATTTACAGGCCGAGA
100003464_6	A/G	100003464	TGCAGCACGTAAGCTGTACGGGACAGCAGCCAAACTTAACCTACCGCATCTATATCGAAGGCCTCAGCA
100003465_43	T/C	100003465	TGCAGGGCAAACTTTCACAGCCAGACAAGTCATTTTACATTTGTTATCTCTTTTTCATTTAGATCTTCT
100003466_64	G/A	100003466	TGCAGCAACCACCTTCGGCTTCTTCTTCTCCACATTAGCAGTTCTCTTCCTCTTGGTACCCGCCGCCTC
100003467_18	C/T	100003467	TGCAGCCCCAACCGACCCCAACTTGGCTCCCGGGAATGACGCCCATGCCTTGCCGCCTCCCATGATGCT
100003469_68	G/A	100003469	TGCAGAAAGTCTGAGAGACAAAACCGTCAAAGTAGGTGAGAGACCGACGGCAAGCCCATGTGCTGTTAG
100003471_19	G/C	100003471	TGCAGCTAGCCTTTGAACTGGCAATGTACTTGTGTATTCTTCTCACGCAGCAATGCAGCATCATGTTTG
100003471_23	A/G	100003471	TGCAGCTAGCCTTTGAACTGGCAATGTACTTGTGTATTCTTCTCACGCAGCAATGCAGCATCATGTTTG
100003474_12	A/C	100003474	TGCAGATGCCCCATCGCCATTAAGAAAATCCTTCCACTGCTGAGTCACAGTTTTGATCTGTGTGTAGAA
100003475_54	C/G	100003475	TGCAGTGTACTTGGGGTTCCGCCAGTATGACAAATGTTGTTTCCATAGGCAAGCCGTGAATTGAGTGAA
100003476_22	T/C	100003476	TGCAGAGTTACGACTTACCTAATCCAGATCAGTCTAGAAGATCAGAGAATGCAACAATTTTCCTGGACC
100003477_56	A/G	100003477	TGCAGCAAGCTCTTCCAGTTAAGGAACCCTGTAACTCAGTTTTGTAGGCTTTTCGCATTACAGAGGAGG
100003477_61	A/T	100003477	TGCAGCAAGCTCTTCCAGTTAAGGAACCCTGTAACTCAGTTTTGTAGGCTTTTCGCATTACAGAGGAGG
100003480_33	A/G	100003480	TGCAGGTGGCCTCGTCCAGCGGAATCAAATCCTACTGCTACCACTTCTACAGTGGTTTTGCGATCTCGT
100003480_62	A/G	100003480	TGCAGGTGGCCTCGTCCAGCGGAATCAAATCCTACTGCTACCACTTCTACAGTGGTTTTGCGATCTCGT
100003482_33	C/T	100003482	TGCAGAAAAATGAAAAATCTTGCCCCTCGACCTCGAGAGGTCTTCTTCCTGTGTAAAATGTCTCCAACG
100003482_66	A/G	100003482	TGCAGAAAAATGAAAAATCTTGCCCCTCGACCTCGAGAGGTCTTCTTCCTGTGTAAAATGTCTCCAACG
100003485_8	A/G	100003485	TGCAGGAGATTTTAACAACAAATGCAAACACCCAGTATCTGAAAGGTTTCTTAAATGGCTACTCTGATA
100003486_66	A/G	100003486	TGCAGAGGCCAATAAAAATGAACGGAAGCTCTTTTATTAGGAGTAGCAAGTAGCAACTAGCATGAGACT
100003490_38	C/A	100003490	TGCAGCTGCTTCTTCCTCAACCCCTATCTCCCCACTACCCTTCCTCCTCCACCACCGAGATCGGAAGAG
100003492_20	G/A	100003492	TGCAGGTATGTGCATTTATTGGTAACTACCATTGAGATTTAGACCTTGTCGCTGAACCTGAAGGCATGG
100003494_12	T/C	100003494	TGCAGTTAACGATCTTTTTTTTCACATGGATTTCTTGTAATTTATTTCAGCCGTATCCGAGATCGGAAG
100003497_15	A/G	100003497	TGCAGGTCATGGATAATCCACTATAACAGACACCAAATTCTGTCGGGAAGGACAATCATCAGAGCCCTT
100003498_36	T/C	100003498	TGCAGGCAATCTTCAAGAATTCATAATCTATTTCCATGCCGAGATCGGAAGAGCGGTTCAGCAGGAATG
100003501_19	G/C	100003501	TGCAGTGCTCATCTTGCTAGTTGTCGAGTCTTTGTAGCCTTTGTTATTTTCATTGTTCAAAAAGCTAGC
100003502_34	C/T	100003502	TGCAGAGCCATTCTATGATGTGCGGGTGACGACTCTACTTTGTTTTGGCTTCTCAAAAAGTTGATCATG
100003503_38	A/G	100003503	TGCAGAGACTCGCTTCTCAGGTCTCCAAAAGCCCCTCCATATCCCTTTGCTCCAGAGCCATAATCAACC
100003506_5	A/C	100003506	TGCAGAGAACTATACAATTCCATGATCTGCTGGGCTGTATGTATCTTGCTTTCATCATATGCATCGGGA
100003512_67	A/G	100003512	TGCAGAATTACAGTGAAGTTAAACCGCAGAGCCATTTTGTGATCCTTTCCCCCTTTAGCGCACAGGCAG
100003515_22	G/A	100003515	TGCAGATATTTGTTCAACTTAAGCATGTTCCCACTCAAAGAAAAGAAAATAAAAGAAAGCCACTTTACT
100003515_36	A/G	100003515	TGCAGATATTTGTTCAACTTAAGCATGTTCCCACTCAAAGAAAAGAAAATAAAAGAAAGCCACTTTACT
100003516_38	C/A	100003516	TGCAGTAGATTTTCAGAATTAAAATTCCATATTTTGCACTATGTCGAATTGCAATTCCGTAAGAATTAA
100003518_19	C/T	100003518	TGCAGAACTCGAAAAGCAACTCAGATACTCGTGTTATACAATACTCAGCACACGGTTTTTTAGGCTTTA
100003527_22	A/G	100003527	TGCAGCCTGAATTAATTCTTCAACTCAATCTTTCGTCATTCTCGATTTCATTCTAGACTGAGAAATGGG
100003527_5	C/T	100003527	TGCAGCCTGAATTAATTCTTCAACTCAATCTTTCGTCATTCTCGATTTCATTCTAGACTGAGAAATGGG
100003529_60	C/G	100003529	TGCAGTTACATGAATGCATTTATACCTTCCAATGTTACGAGTTACCGCAGATGTATTTATCTGCACTTT
100003530_15	T/G	100003530	TGCAGTTACTCCACTTCCTGGCATTTGTTTCCCTCCAGGCTACAGTGAATCCCAAGTCGGTAGGATTGG
100003530_58	G/A	100003530	TGCAGTTACTCCACTTCCTGGCATTTGTTTCCCTCCAGGCTACAGTGAATCCCAAGTCGGTAGGATTGG
100003531_29	A/G	100003531	TGCAGGAGGTACTGGACTAAAGGTAGATCATTGCGAAATGTCCCAGTAGGTGGCGGATGCCGGAAAACT
100003533_41	A/G	100003533	TGCAGCTTGTAATCATTAGACCACCAAACTTGAGCCATTACAGTGGCTCTTTCGATCCAATCAAGACTC
100003547_40	G/A	100003547	TGCAGTTCCTCCGAGCTTTGGTGCTCAGCTGCCTGACGAAGTTCGGCGGAAACCTAAAGATGAGAGAAG
100003551_18	G/A	100003551	TGCAGCACGACGAGGAACGGAGAATCCCCCATGTGTACTTGTATCACTAGCCGTCAATGTCTTGCAGAA
100003553_33	T/C	100003553	TGCAGAGGCGTGGGAATTGAATAGCTTGGCTCATAAGCTTGCCAGCATAAAAGAGCACCTGGAAAGGCA
100003554_43	T/C	100003554	TGCAGTTGATGGAGAGGCAGATTCAGAAGCTCGATTTCAGGCCTGAGGGAGTTTCCTCATTGCTCCAAA
100003556_59	A/G	100003556	TGCAGAATGGCCGTTACTGTCCCTACCTAGTAGAGCTTCCAGTGGAGTACGGTAGCGACATCCCTTACC
100003557_40	A/G	100003557	TGCAGTCCATACCCTTACTGGAGAATGCTTCAACAAGTCTAGGGAAGAGCTTGGTAAGCATGATCTTGA
100003561_44	C/T	100003561	TGCAGGATGTGAAGTTAAAGTAGTGGATTGACGACATAGAAGCACGATTTACATCAATTCCACTAATGC
100003565_8	C/G	100003565	TGCAGAGACGGTAAATTCGGAGGGAGATTTCCAGCTAAAGCATTGTCAGAGAGATTGAGGAGCTTGAGA
100003569_49	T/C	100003569	TGCAGAGATATGGAATTTCTTAAGGGTGCTTGCTCCTCTCTGTTTGGCCTATGATTTCGTTGTTCTAGA
100003571_68	A/T	100003571	TGCAGCCCTCACCATTGGTATTGAAAGTAGTAATCATCATCAGGCTAAGCCTAACAACATTGTTCATTA
100003579_11	C/T	100003579	TGCAGGTTTTTCCAGGTCTGCCGATGGTGCAAAACAAGCACTATTTACCATGAGGAGCTGCATCTGATA
100003579_6	T/G	100003579	TGCAGGTTTTTCCAGGTCTGCCGATGGTGCAAAACAAGCACTATTTACCATGAGGAGCTGCATCTGATA
100003585_67	C/T	100003585	TGCAGATAGCTGCTGCAACCTGAAAGTTTGATGGCAGGATGCAAATGGGATTTGTGTCCAATTTTCCCG
100003588_7	T/C	100003588	TGCAGAGTATAGACATCAGTGGATATTGGTCATCACTTATTTATCCTGCTTTCGTGATTTCTTGTTTCC
100003590_56	C/T	100003590	TGCAGTCGATCAAGCCAACGTCGGCAATGCCGCGCTCCTTGAATCCAACTCTTCCTCGCCGAGATCGGA
100003591_16	T/C	100003591	TGCAGAAGTACCCGTGTGGTGCTGGATTTTTCCTATCTGTTTCAGCATTTGACACCATCTCTATTCGAC
100003591_25	A/G	100003591	TGCAGAAGTACCCGTGTGGTGCTGGATTTTTCCTATCTGTTTCAGCATTTGACACCATCTCTATTCGAC
100003592_68	C/T	100003592	TGCAGGAAAACGTCCATTAAACCTTTTGGAATCCTTGCAATAATCATAGATCATGAACTTGGATTGGAC
100003593_53	T/G	100003593	TGCAGCAGATTTTGCAATCGCAATGTGGGATTTTGCCACTGCAACGTACGAACTAGTCATTGTCCTAAT
100003594_55	A/G	100003594	TGCAGCAAATTCGGCTATTGCGGCACCAGCAACGACTACTGTGGCCCCGGCTGCCAATCCGAGATCGGA
100003598_41	A/G	100003598	TGCAGTTGTTGGCCTACCATCTAACTGTTCTACGAGGTCACAATGTTGACCAGCCCCGAAATCTTGCAA
100003613_14	T/G	100003613	TGCAGCTTTGAACATCCTCTATTTCATCAGAAATCTCCAGCGCGGAATTGAAGTGAGCTGTCGCTTTTG
100003613_61	C/T	100003613	TGCAGCTTTGAACATCCTCTATTTCATCAGAAATCTCCAGCGCGGAATTGAAGTGAGCTGTCGCTTTTG
100003614_34	G/T	100003614	TGCAGTTAATCTTGATTAAAACCATGTGAATGATGTACTACACTCGTACCATCAATCAGGTCTCTGTGC
100003624_60	G/T	100003624	TGCAGAAAAGCTTCCATTTTTATCCTATGATTTCCTTCTTCTAGTGAAAATAGAGGGATGGGATATGGT
100003624_62	A/G	100003624	TGCAGAAAAGCTTCCATTTTTATCCTATGATTTCCTTCTTCTAGTGAAAATAGAGGGATGGGATATGGT
100003626_15	A/T	100003626	TGCAGAGCGTGGGCTATACATGCAGTGCCGTTGCTTACAAGTATAACCTCATTTTCTCTCCATTAGATC
100003627_27	C/T	100003627	TGCAGTAGCTGAAGAAGCTGAAGCTGGCGAAATCCTAGGAAAAGGAAGATGTAAGAGGATATTGAATTT
100003629_20	G/T	100003629	TGCAGTTCCAGTGTTTTCAAGACACAATCAACACAAGTAGGAAACATTTCTTCCTTTCTTAGTACTCTT
100003629_63	A/C	100003629	TGCAGTTCCAGTGTTTTCAAGACACAATCAACACAAGTAGGAAACATTTCTTCCTTTCTTAGTACTCTT
100003631_46	C/G	100003631	TGCAGTATGGGCAGCGCGTTGGATCTCTTCGTCTTCCCTTCGATCTCTGTTACCAAATGTTCCGATCGC
100003634_29	A/G	100003634	TGCAGCATCCTATCCAGCATAGCAGCCGCATCTGAGTTTTTAGGACACACCTGGGCTGCAATGTCCCAA
100003641_39	C/G	100003641	TGCAGTTCGAATTTCAGCCGCCCACTTCCTAATTCTTTTCATTGCGAGGCAGGAGCAAAGAACACCACA
100003643_36	C/A	100003643	TGCAGCATCTCCTCCTTGTACCTTTATTTTAATTTACATACCAGCGTTTTTTCAAGCAATGGTCTTCCA
100003643_43	G/T	100003643	TGCAGCATCTCCTCCTTGTACCTTTATTTTAATTTACATACCAGCGTTTTTTCAAGCAATGGTCTTCCA
100003644_14	A/G	100003644	TGCAGTAGAAAGCAAATAAAAAACTATTTAAGCTGCTTAATCATAGCACTACAACTACGAACTGTGTAT
100003644_29	A/C	100003644	TGCAGTAGAAAGCAAATAAAAAACTATTTAAGCTGCTTAATCATAGCACTACAACTACGAACTGTGTAT
100003645_22	A/G	100003645	TGCAGCTGCTCAAAAGCAGAAGACCTTGTTGCAGAGAGTTGATGCTGACATTGGAAACATAGTTGACAA
100003647_5	C/A	100003647	TGCAGCTGCCTGCCTCCAGGCACTTTTGGGAGCCAGAAACTCTTCTGCCCTTGCTACTTCTCAATGACT
100003648_49	A/T	100003648	TGCAGCACAAATAAAAAACCAGGCAAACAACAAGAAGGGATTCACAAGAAATCACGAAAGAACAAGAAG
100003649_38	T/C	100003649	TGCAGGATTAAGCAACGGCTGAGGATGCTCAAAACTAGTGCTTGGATTCATCTGCGCCAGAAAGAACCT
100003651_33	A/G	100003651	TGCAGTTGAGAAATAATGGTGGAATGATTTCTAAGGACCCTAATATTGCTTGATGTGTCTTGATCTTGT
100003654_29	T/G	100003654	TGCAGCAGATGAACTGGGATCTTGTATACTATTGGTGATTCTGATCATTTTTAGTGCATCAATGATCAT
100003658_15	T/C	100003658	TGCAGCCACGAGAGCTCACTTCCTGTGTCGAGGACCATGGTAACGTTCTGTGAGGGGGTTCCCACTGCC
100003662_6	T/C	100003662	TGCAGATGAGGATGTCGATTGCATGTTTTGCAACACATCCCTATCTCCCCACTAAAAAGGTTGAAAACG
100003663_47	C/T	100003663	TGCAGACATCTATATACTTGCCATGCAACCACAATTTTAGCCCAAGCCAATGAAAACTTGCACAATCCA
100003663_5	A/G	100003663	TGCAGACATCTATATACTTGCCATGCAACCACAATTTTAGCCCAAGCCAATGAAAACTTGCACAATCCA
100003665_55	G/A	100003665	TGCAGTATGTGGATTTGTCTTTTAACAAACTCATTGGAACCCTTCCAAAGCAGTTGGCAGATCTTGGCC
100003669_35	A/G	100003669	TGCAGTTATTCAACATTTTAAGCCTGGGAAATTCCATAATAAATTGCAAGCTAAATGTTTCTTAAACTT
100003670_57	T/C	100003670	TGCAGTACTATCTAAGGAATATGCAGGTTCCTGTGCAAAGACCTGATTATTTGTTGGTCGAGACTGTGC
100003672_19	A/G	100003672	TGCAGATAGGGAAGAACATAATAAACTAGCACATTAGGTGGGATGTAACCGCCCTCAGGTGCGATATCT
100003673_57	G/C	100003673	TGCAGTTTCTTCAGTTCATTGTTTTTTGTGAAAGAAGTCGCAATCCATGGACAGGTAGGGCATAGTTTA
100003676_19	A/G	100003676	TGCAGAGCAAAGAACCAAGACCAAATAAACTTCCACTGCCCTTGGAAATGCAAGCATGTGAAATGTTGA
100003678_28	T/C	100003678	TGCAGTCTGCTGTGGAGCTGACCCAACGTCATATACTTTCCTTGTGTTGAAATGAATCCAATAACAGAT
100003686_13	C/G	100003686	TGCAGCCATACCACTCTGCTTGGGTTTTCAGCCTGCAACTTTTAGTGATAATTGTTGTTTGAACCCATT
100003689_21	G/C	100003689	TGCAGAATTAGGCCTTAATCTGAGGTTTTTGGACACCCTCTATTTTAGTGGCTTTTGCCGAGATCGGAA
100003690_7	T/C	100003690	TGCAGCGTTGTTCAAGCAAAGCCAGTGTAGCTGGTGCAGCTTCTTTGTATCTCTTTTGGAGTTCAGATT
100003695_63	A/G	100003695	TGCAGTTGCAGGGATTACTGACACAGTCTGCTGCTTCAATATTGTAAAATAACGGGGATAAGTAAGATC
100003700_23	G/A	100003700	TGCAGCTGACGCAGTGACGCCATGATCTCACTGACCGAGTTGGAACCCAAGGACCGACTCAGAGAGCTC
100003700_61	G/T	100003700	TGCAGCTGACGCAGTGACGCCATGATCTCACTGACCGAGTTGGAACCCAAGGACCGACTCAGAGAGCTC
100003701_10	C/T	100003701	TGCAGAGCACCCTTCAAAGACTTGAACTCGGATTTGTATACTGAAGGTGAAACTGCTGCTGGACTTGAT
100003701_37	A/G	100003701	TGCAGAGCACCCTTCAAAGACTTGAACTCGGATTTGTATACTGAAGGTGAAACTGCTGCTGGACTTGAT
100003705_30	A/T	100003705	TGCAGTTTCAATCAAGATGTGTGTATGATTACCAATCTCGTTTTGTTTCTGTAAATATTCATCACAAGG
100003711_16	G/A	100003711	TGCAGGTCAAGTTGCAGTGCATTGCATTGTTCTTCCTGTCAGCATGAGCCATAGATTTTGCAACATAGA
100003711_68	A/G	100003711	TGCAGGTCAAGTTGCAGTGCATTGCATTGTTCTTCCTGTCAGCATGAGCCATAGATTTTGCAACATAGA
100003713_24	T/C	100003713	TGCAGCAGGGTTTGGGATCACAGTTGATTTCAATCGCTTACTACTGAAGGGCACGGACGCCTCAGATTT
100003716_44	G/C	100003716	TGCAGACGTAATTGAGCAAGGAAACAAAGAGAAATGGCAAGCTTGAGTACAAATTTGCTAGCACTACTC
100003717_24	A/G	100003717	TGCAGAAATCACTGAACTCATCATATTCAAGTCAACAAACTCTAATACTTCAAATTCAACTCAAAATTC
100003717_6	A/G	100003717	TGCAGAAATCACTGAACTCATCATATTCAAGTCAACAAACTCTAATACTTCAAATTCAACTCAAAATTC
100003723_24	C/T	100003723	TGCAGCCCTTCAAAAATTGAAAGGCTCTGCATTCCAACCTCTATCTTATCGCCATCTTTTAGTATGGAA
100003723_62	T/C	100003723	TGCAGCCCTTCAAAAATTGAAAGGCTCTGCATTCCAACCTCTATCTTATCGCCATCTTTTAGTATGGAA
100003734_38	C/A	100003734	TGCAGAAGGTCTCGAACTCTTTCTCTGGCTGCCTCACTCCCTCCATGCAGCCTGAGACGCGCACTATAC
100003734_57	C/T	100003734	TGCAGAAGGTCTCGAACTCTTTCTCTGGCTGCCTCACTCCCTCCATGCAGCCTGAGACGCGCACTATAC
100003735_45	C/T	100003735	TGCAGGAAGTCTAAGCAGGATGTCTATCACGACATCGTCAGGAAGCTGTGCAACAACGTTATCACTGCC
100003738_11	G/T	100003738	TGCAGAGAGGAGGAGCAATAGTTAGGATTAAGTGACTTACTCGAGCAAAGAAGGAAAAAGAAGACGGCG
100003739_10	G/A	100003739	TGCAGGCCTAGATCTTTTGCCAGCTGCATCTTGTTCCTTGGTTCAAGCTTTGCCTCCCGATTAAACATG
100003740_34	T/A	100003740	TGCAGCAAGTTCTGCTACTTCCTGTCCTCTTAAATGTAAAATCCAAGCAAACCACTCCTTAAAATTGGA
100003742_39	C/T	100003742	TGCAGAGGTAGTTTTGTAAATCATGCTCTACCTCTTTGCCGTAGCTGTTCTGATTTGTGGAGCTGCCAT
100003742_7	G/A	100003742	TGCAGAGGTAGTTTTGTAAATCATGCTCTACCTCTTTGCCGTAGCTGTTCTGATTTGTGGAGCTGCCAT
100003748_23	T/C	100003748	TGCAGTGAGAGCAAAGGATGCACTGACATCAAAATGCAACAAATAAACATAACCTCTGCTATTCCAAGA
100003748_65	A/G	100003748	TGCAGTGAGAGCAAAGGATGCACTGACATCAAAATGCAACAAATAAACATAACCTCTGCTATTCCAAGA
100003751_12	A/G	100003751	TGCAGAAAAGAGACTTACCAACTGGCCAGACTCAGAGTCCCATATTTTAATATGTGAATTGTTCAAGCC
100003757_21	T/G	100003757	TGCAGGAGGAATTGTAGCAACTGCGAGTACTTCCTCAAGTTTCTTGCAAGAGAAGTTACTCACACCTAT
100003757_54	G/A	100003757	TGCAGGAGGAATTGTAGCAACTGCGAGTACTTCCTCAAGTTTCTTGCAAGAGAAGTTACTCACACCTAT
100003758_51	A/C	100003758	TGCAGCCTATGACGCCGCCACGCTTGCATTGAAAGGACCCGACGCCATTCTAAACTTCCCGAGATCGGA
100003763_67	G/A	100003763	TGCAGTAACAGTTTTTGGAGCGCTGATTTCATTGATTTTGGTGTCGAGGACTAGAAACTTTTACAAGGG
100003764_20	T/G	100003764	TGCAGGGGAGGGTTGCACCATCCCCCTGCATTGTTAGGCAGGGCATTGTTTGGAGGACAGAAATTGGTG
100003768_21	C/T	100003768	TGCAGTGTTCTATAGATAGTCCTGGTACTTATTGTTAGAAGAAGAAGAAGATGTGGAGACTAAAGGTCG
100003772_20	A/T	100003772	TGCAGACTCCCCCGACGCCCATCTCCGAATTCAACTCCTTGACATGTTAGACAGCATTCACCGAGAAAT
100003772_42	C/A	100003772	TGCAGACTCCCCCGACGCCCATCTCCGAATTCAACTCCTTGACATGTTAGACAGCATTCACCGAGAAAT
100003773_14	A/G	100003773	TGCAGAGGATGCGAAGAATTGGGATGAGAACGAATACATGCCTGCCTTAAAAACCCAGATGGGGAGGCC
100003775_40	T/A	100003775	TGCAGTCAATCATCATTTGTTTGATATAATTTGGTTTTTGTTTCAATTTTGGTTTTAGGAAGTTGATGC
100003777_22	T/C	100003777	TGCAGCATTTTGGAGTCTGCACTATCTTTTGCAGCACAGTACGTCTGGTTTGTGGTATCATTAGCCAAT
100003790_36	G/A	100003790	TGCAGCACTAAGCACTGCTCTATTCAACAATGGATTGGCCTGCGGATCATGCTACGAGATCAGATGTGA
100003790_45	A/G	100003790	TGCAGCACTAAGCACTGCTCTATTCAACAATGGATTGGCCTGCGGATCATGCTACGAGATCAGATGTGA
100003791_30	C/T	100003791	TGCAGCCTTGCTAACATTATCTGCTTCATCCGTAAATAAGCCAATTATTAGTGCTGCTGGGACCATCCC
100003793_6	T/C	100003793	TGCAGGTGCCACTTGAAACCCTTTATACTTGATTAATTCCTTCAATCGGTCCACTATGAAAATTTCATC
100003794_30	A/T	100003794	TGCAGACATTCTCAAGGTGATTCACTTAGTAGTAATTTATTGTGATGTTGAAATTATACAAGTACACCT
100003797_60	A/T	100003797	TGCAGAGTCAACGTCTTGAGGGAAGAAAATCCTGATTACATCCGATGTCTCAAGCTTCAGATATCAAAC
100003797_67	A/T	100003797	TGCAGAGTCAACGTCTTGAGGGAAGAAAATCCTGATTACATCCGATGTCTCAAGCTTCAGATATCAAAC
100003799_29	A/G	100003799	TGCAGATTCTTCAGATGCACTAACTCACTACTCACTCACCTCTGAGCATTGTGTAGTGTTGTTGGTAGT
100003799_34	C/T	100003799	TGCAGATTCTTCAGATGCACTAACTCACTACTCACTCACCTCTGAGCATTGTGTAGTGTTGTTGGTAGT
100003801_11	C/T	100003801	TGCAGCCCAAACTCTACAATCCTCCACCAGCTGGTCACATTCTCCACCGTGTGGCCAACTATGCCGCCT
100003801_7	C/A	100003801	TGCAGCCCAAACTCTACAATCCTCCACCAGCTGGTCACATTCTCCACCGTGTGGCCAACTATGCCGCCT
100003805_46	G/A	100003805	TGCAGTCAAATGCTCTACCACTGAGCTATGGACCCTTGCGGTCGAAGTACGCAACAAATTTTATCTAAG
100003805_68	G/C	100003805	TGCAGTCAAATGCTCTACCACTGAGCTATGGACCCTTGCGGTCGAAGTACGCAACAAATTTTATCTAAG
100003807_37	T/C	100003807	TGCAGAGAATTACCTGATTTGCTATCATTGCAGGAGATATTCTCCCCTGATCACCTTCTACAGAGCACA
100003810_11	G/A	100003810	TGCAGGGAAAGGGTACCAAAGAGCCAAATGGAGCAGAATTCATTTCAGCTCTTGCTGCTGGAAACAATG
100003811_54	G/A	100003811	TGCAGCTTAAAGGCGTTATTGTTAGTTGCAGAAAATGACCACGCCTTCATGAGCGAACGTTACATCCTT
100003817_67	T/C	100003817	TGCAGCTGCTCAGACCTTTGGGAATTTCGTGATCATTATGATGATCATCCAAATTAATCTTCTTGCATT
100003818_8	G/A	100003818	TGCAGTTTGGTTCTGATTTGGATTCTGGATTTTATTCAAATTTATGCTCTTAAGCAACTTTCCCGAGAT
100003819_63	C/T	100003819	TGCAGGCAGACACAGCTTCTAAAGGCCATTCAAAAAGGTGCAACTTCGCCGTCGACGGCTACTCTGGGA
100003822_20	C/T	100003822	TGCAGTCGAGTTGCTCTCTCCCCCAACCCGTTACTCCAGCCCAAACCCGAGATCGGAAGAGCGGTTCAG
100003824_24	G/T	100003824	TGCAGAGGTTTCAACCACGTCCGAGGATTTCTCCACAGACTGCAAGAACCTCAACAGCCGCTTCCAATT
100003828_14	G/A	100003828	TGCAGATGATGCCGGCCTCAGCACAACAGACATGTCTGCCCCGCCGCTCACTGACACCTTCGTTCTCCA
100003828_49	A/G	100003828	TGCAGATGATGCCGGCCTCAGCACAACAGACATGTCTGCCCCGCCGCTCACTGACACCTTCGTTCTCCA
100003831_52	A/C	100003831	TGCAGAGTAAGACCATTGTCCAGACAAGTAGTGCAGAAGTAGTCTCCTGGCCAGCAAAATAGAACAGCT
100003833_11	A/G	100003833	TGCAGAATTGCATCCACACCTTCAAATAGGAGCTATTGTTGTGCAAGTTCCTTATGAAAAGAGAGAGAG
100003833_57	A/C	100003833	TGCAGAATTGCATCCACACCTTCAAATAGGAGCTATTGTTGTGCAAGTTCCTTATGAAAAGAGAGAGAG
100003838_52	G/A	100003838	TGCAGGATTTAATAATCAAATTCGAACAAGTAATAAATAGCATTGTCCTAAAGAATAGCATATTATAAA
100003839_42	A/C	100003839	TGCAGACACATTTGACAGAATTGAAAACGTAGTAGTGGATGAATATTTATGGCCACTTTAACAAAGTTC
100003840_47	C/T	100003840	TGCAGCATGAGATGGTTCAGTTGGTCAAGCAAAATCTTCGTGAAATGCGTGCTATTTGTTGGAACTTTT
100003843_27	C/T	100003843	TGCAGGCTACTTTGGAGATCCTAGTTACAGCAATTTGGAGGACGTACCAGCTCCCAGGCCAGCTACAAC
100003843_58	C/G	100003843	TGCAGGCTACTTTGGAGATCCTAGTTACAGCAATTTGGAGGACGTACCAGCTCCCAGGCCAGCTACAAC
100003844_27	G/T	100003844	TGCAGCCTTTAATGCGCTCAACATGATGGTGGCATCCGAGATCGGAAGAGCGGTTCAGCAGGAATGCCG
100003848_39	A/G	100003848	TGCAGATTTGAAGGTGAAAATGTGAGCGAGGGCAGGGATAATGTAGACGGTGAAGCTAACGAGAAGAGA
100003850_47	G/T	100003850	TGCAGAAGGAATCATCAAATCCTGCCCAGAATTCCCAGTAGAATCTGGCAAATCTAACAAACATTCTGA
100003852_43	T/C	100003852	TGCAGTCTTTACACATAAGCACATACGTATACAGTCCCTCCACTTTCTATTTAATGATAATTCACAGCT
100003853_35	T/C	100003853	TGCAGTTTTAGAAACCTTCAATTCATCATTGTTACTAGAACCAACACCTGACTGGCCAACCGAGATCGG
100003854_31	G/A	100003854	TGCAGAGATGAAAAGTTTCCAATCCAAGCAGGCAAAGAACCAGTGAAGTTGTTGCCGCCAAGACCAAAT
100003854_56	G/C	100003854	TGCAGAGATGAAAAGTTTCCAATCCAAGCAGGCAAAGAACCAGTGAAGTTGTTGCCGCCAAGACCAAAT
100003859_12	T/C	100003859	TGCAGTATCTGCTAATCTCTGCTTGGGAACTCAGTTAAATATATGGGACTGAAAAAATATTCCTAAACA
100003864_18	A/G	100003864	TGCAGGAAAAAAACACAAAAAAGAATCCAAGAGCTTACCTAAGAACATTAAAAAACACCAGTTTCTACT
100003864_58	C/T	100003864	TGCAGGAAAAAAACACAAAAAAGAATCCAAGAGCTTACCTAAGAACATTAAAAAACACCAGTTTCTACT
100003866_28	T/A	100003866	TGCAGGTCAACTCGGACTCAACTACCCATTGGAGTCACACAGCGTCACTCAGCACTCAGCAGTTTTTAC
100003868_52	G/C	100003868	TGCAGACTTTAGTCAGAGGGATCGGCATCCCGTACTATCCGCCTGCCACATAGAGAGAAACGAAAGAAA
100003876_25	G/C	100003876	TGCAGTGCACATGATTGAGCATGGTGTGGTGTAAAGAGGCAGGTTGCGGACTAGGAGTTTCGTCAAACA
100003878_20	G/C	100003878	TGCAGTTAAAAATGGAGTTCGCGTTAACTTTTCGGGCTGCGAACCCGAGATCGGAAGAGCGGTTCAGCA
100003879_30	A/T	100003879	TGCAGAACTGGTATACAAACGACCAGAAAAAGTATTGATGATTAAGTGACAAGATTGAGATGTCCGAGC
100003879_37	A/G	100003879	TGCAGAACTGGTATACAAACGACCAGAAAAAGTATTGATGATTAAGTGACAAGATTGAGATGTCCGAGC
100003880_48	A/T	100003880	TGCAGCAGTCCTAATATCTACACTTGTCTCAGTCGAACCACCAGAAAAATTGCCTACAAAAGATGATAA
100003881_54	C/T	100003881	TGCAGAAGGCCGATAACCATAGTCCGCAAGTCAAAACCATCTTTATGGTGGATTCATTAGCATGAGGAA
100003884_18	C/T	100003884	TGCAGCCTTCAAGATGTTCGAGACAATAAACAGAACACCCGAGATAGATGCATATGATGCTAGTGGAAA
100003884_63	T/C	100003884	TGCAGCCTTCAAGATGTTCGAGACAATAAACAGAACACCCGAGATAGATGCATATGATGCTAGTGGAAA
100003885_17	A/G	100003885	TGCAGATGGCCTTCATGATCAGAATCACTCACCTGCTAAGCCAAAGACGCATGAATGCTCCATCTGTGG
100003886_18	G/C	100003886	TGCAGCCTGGCCAGAAGGGTCGAAGCCCCAGAAGGGAGAGATGGTGTCAAACTCAGCCCACAGTTCTTT
100003886_36	A/T	100003886	TGCAGCCTGGCCAGAAGGGTCGAAGCCCCAGAAGGGAGAGATGGTGTCAAACTCAGCCCACAGTTCTTT
100003887_21	G/A	100003887	TGCAGCCAAAGAAGCTGCAACGCCACCTGGACGAGTGGTCAGGTTTGGATCATTCCTCAGCTCTGCACC
100003890_53	T/G	100003890	TGCAGTACTAGTAAACACAAGGCCATCCAACCCACATTCCTCATCAGTCCTCCTCGCTACCTCCTCAGC
100003892_50	A/T	100003892	TGCAGAAAAAAGTGTCCAGTTTCTCAATCACCACGAAAGCCAAAATATTAAAATGTTCCCTAGGGGGCC
100003894_60	A/T	100003894	TGCAGTTGTTCCGCAAATGATGTGGGAAGTCCTGTGGTTTAAGGTACCAAATTAAATTAAAACCAGCAT
100003899_58	T/A	100003899	TGCAGCTAAATTTCATAGAAATCTGTTGAGAAATCATGGAAATGGAGAAAGAAATCTCTAAAACTGGGC
100003907_29	G/A	100003907	TGCAGCTCTTCTGCAACCAGAATTTGGTAGCGAGGAAACACAGTCATACATTACATATCTGAGGTACTT
100003912_11	C/G	100003912	TGCAGGCTCTTCGCATCTGATTCCCGGCCCCCATCAGGATCAATTATTAATTGACAATAAGTGAACAGA
100003915_37	A/G	100003915	TGCAGATCTCCATCACGTTTCTGAACAGAGAAATGTTACAGGATTAAAGCTTACTATAGTGAGGAAGTA
100003915_7	C/G	100003915	TGCAGATCTCCATCACGTTTCTGAACAGAGAAATGTTACAGGATTAAAGCTTACTATAGTGAGGAAGTA
100003917_66	T/C	100003917	TGCAGAAATTCTCCCTTTCTGAGGTTGTCATTGCAAGCTCTCGCATAACATCATGTACCCGAAAAGTCT
100003919_26	G/A	100003919	TGCAGAAAAGATGCTTCCATATTCATGATCCCTCCAATTGCCATCCAATGGATTGGTTGCACGACCTTA
100003919_67	T/G	100003919	TGCAGAAAAGATGCTTCCATATTCATGATCCCTCCAATTGCCATCCAATGGATTGGTTGCACGACCTTA
100003920_33	A/G	100003920	TGCAGAAACGAACCTCAATCATCTTCAAGGTGGAAACATCTCCAAAACAAGGTGGGATTTCCTCAAGTC
100003922_12	G/A	100003922	TGCAGATGTCCAGACGGGCACCCAAGAAACCCCCTTTTTCTCCGCGATCTCACAGGAAAACCAGAGAAA
100003922_44	C/T	100003922	TGCAGATGTCCAGACGGGCACCCAAGAAACCCCCTTTTTCTCCGCGATCTCACAGGAAAACCAGAGAAA
100003925_44	T/C	100003925	TGCAGATCCAAGTTGATGGACAATTCAATGAATTCGTGGTTCTCTGAATTGGTAAACATTTTCCAACTT
100003926_29	G/C	100003926	TGCAGGTGAACATAACAGTTATTAACATCGATGGACACATGGATATCAGTTCACTTGAAAAGTTGCGCC
100003929_10	G/A	100003929	TGCAGTGAACGCCTACACCACATTGATAAAGCTCATTGTTTGAGTACTGGACTGCCAAAAGAAGCTTGT
100003931_34	T/A	100003931	TGCAGAATTTTATGTTCCTGATCCAAATCCAAAGTATATCAATCCACTTTATGTTAATCATCCAGATAA
100003933_38	T/C	100003933	TGCAGAAAAGGTTAAGCTCCTCGAGCAAATTACCAACATGGAGAATTACAGAAAACATTTGGATGGGAG
100003933_56	A/T	100003933	TGCAGAAAAGGTTAAGCTCCTCGAGCAAATTACCAACATGGAGAATTACAGAAAACATTTGGATGGGAG
100003937_63	C/G	100003937	TGCAGGGACCGCTGGATCAGCATCCTATTTATACAAGGCAATCAGAATTTTACAAATTTGGGACTTTCG
100003938_28	T/C	100003938	TGCAGAAATAAGAAAGAATGTCTTTACTTGCGTCACTGGACAAATGAGCAAGGACAAGCAAGATTTTAG
100003942_55	C/T	100003942	TGCAGTGACCCCGGGATTTATGCAAAGCGCAGCTACAATTGCGGTGGTAAGGTCTCCTTTGGATCCCCA
100003943_56	A/G	100003943	TGCAGTAATATTGGGCTACATGAAGGCTACAAGTTTATCCGTTTCAATATCTCCTTACATGGTACGGTC
100003944_62	A/T	100003944	TGCAGAAAACTCCAGCAGACGTGTCCATCCCAGAAGCCTTGTACGACACATGGTGGACTACTAAGTTTA
100003946_29	G/T	100003946	TGCAGGACACCACCTCATGGACCCTTTCCGGCCTAATCCCATATAAGTTGCTACAAGATAATCACCAGA
100003949_13	C/A	100003949	TGCAGGAATTTGTCCAAAGGATCAAATCATTCTCTCTCTTCCACAAATTATCGACAGCACAAGCAGATG
100003952_11	A/G	100003952	TGCAGGACCGTATACATCGGACAGCAAATTATTCAGCAATAATCAGACAAAAATTGCTGGCAAAAACCC
100003952_8	C/A	100003952	TGCAGGACCGTATACATCGGACAGCAAATTATTCAGCAATAATCAGACAAAAATTGCTGGCAAAAACCC
100003954_50	G/A	100003954	TGCAGAAATTGGGAGCTCACAGCTCCTTGGACAGGATTGCAAATAAAGGTGCCTGTTAAGTTTATTGTG
100003956_15	A/G	100003956	TGCAGCACCAGCAGCATCCAAGTGACAGCCCTTGATGGCATAATAAATGTCAACTACATCTTCGTGGTT
100003957_5	C/T	100003957	TGCAGCGTAAGAGTTTCAAATGAGCTCGGGGCAGCTCATCCAAGAACAGCAAAATTTTCTGTTGTAGTA
100003958_15	T/C	100003958	TGCAGGCCCGAAACATTTGTGGAGCAGAAGTGTGTGATCTATAGAGTATCGCCATAGACACACGATTAG
100003958_43	G/T	100003958	TGCAGGCCCGAAACATTTGTGGAGCAGAAGTGTGTGATCTATAGAGTATCGCCATAGACACACGATTAG
100003959_28	C/T	100003959	TGCAGTTTCGGTACTACAATTACTAATTCCATTTTAGAATCTGGGATGATGCGCAGTACTTTGAAAGCA
100003959_65	A/G	100003959	TGCAGTTTCGGTACTACAATTACTAATTCCATTTTAGAATCTGGGATGATGCGCAGTACTTTGAAAGCA
100003960_53	A/C	100003960	TGCAGCTGCTGATGAAGATTTTCCTTGAATTTGAGAACCTGAAGAAATCTTCAATTCATCAACAGCAGC
100003966_9	A/G	100003966	TGCAGAACCAATTCTGTGGTGTAAAAGATCAGCTCTCCTTAATGAGCTGGTAAAGAACAGAGAAGCAGT
100003968_20	T/A	100003968	TGCAGGCCATCTACAGCTTCTGTGCTCTTCACCTCCTGAAGTTTTGCTTTTAAACCAATCAGCTGCTGA
100003969_64	G/A	100003969	TGCAGGAACACAATGGAAATTTTCTTCTGGGGCTTGCCATGCATCTTGGTCCTTAATCTGATATGATTG
100003972_5	A/G	100003972	TGCAGAAGATTATGAATATGCTATGCAAGATGACCAGAGCAGACACCACTCGGAGACTGAGACGAAGGG
100003972_57	T/C	100003972	TGCAGAAGATTATGAATATGCTATGCAAGATGACCAGAGCAGACACCACTCGGAGACTGAGACGAAGGG
100003977_15	C/T	100003977	TGCAGAGCCCTCCTTCACTGCACCACAGCCGAGAGAAGAGTTTGGCAAGCAGCTGCCGTACTTGTCGTC
100003982_66	T/C	100003982	TGCAGACTTCTTTCTTGGGTTTATGGTTTAGGTGCTAAGCGACTTCGCAGTATTTAAAGGCAATGATAG
100003983_19	T/A	100003983	TGCAGCCAGCCCATACAGCTAAGGAAACTGCTGTACCAGCTTCAAAGTCAAAACATAGCCAAGGAAACT
100003985_48	G/C	100003985	TGCAGAGATAAAAGTGAAGAGGAACCGAGAAGCGAATAAAATTGTTTGGAGAAAGAGCGCTTTCTAGTG
100003986_40	A/T	100003986	TGCAGAAAACAAAATTGCGTTGATCTACACAATTGCACTTAAGATTGTACCTGCCACAGTTTTGCCTCC
100003989_13	A/C	100003989	TGCAGACGAAGAAAGATGTGATGGCATGAGAAAAGAAGCAAAAGAAACAAAAAAATATAAAGACCGAGA
100003995_66	A/G	100003995	TGCAGAAGATGCAACGCTGACTGCTAGCTTTTGCCCCTGAGAACAGTGGATGGTGCACACGTAATAAGA
100003996_61	T/C	100003996	TGCAGATCTGATATACACAGCATTCGGCATAAAGGCAGCCAGCACCCGATCTTGAAATCGATTGAGCTT
100004006_21	C/T	100004006	TGCAGAGGTTACAATCATCCCCGAGTAGCCTTGGGTAAAAGGCCATAACTTGGTGTTGAAAAGTTAGAA
100004010_11	A/G	100004010	TGCAGCGTTCAAAACCATAAATGACCTTCGTGGAATTATAGAGAGCCAGTGTGGTAGAGTCGTGTCCTG
100004011_30	T/C	100004011	TGCAGTGCCGGCATCCTCAAGAAACAGTACTAGTCCTACTACTCTTAAGAGTCCCACAAACCTCCTCAT
100004011_50	G/A	100004011	TGCAGTGCCGGCATCCTCAAGAAACAGTACTAGTCCTACTACTCTTAAGAGTCCCACAAACCTCCTCAT
100004016_34	T/C	100004016	TGCAGTCATTTCAACTCAAGTGCAATGTCAGTCATGCTACGAGGAGCACTTGTAAATTTAATAAACTAA
100004019_17	A/T	100004019	TGCAGCCACATTTTTGTAATTCTTGTAAATGAACGAAATGAACAACTGGAGAACTCCCTATACCAATTT
100004019_6	C/A	100004019	TGCAGCCACATTTTTGTAATTCTTGTAAATGAACGAAATGAACAACTGGAGAACTCCCTATACCAATTT
100004020_47	C/T	100004020	TGCAGAGCCATCATCATCATCCTCATTAGACTCGCCCCAGGAATTGGCACACACTTTCTTCCCGAGATC
100004021_46	G/A	100004021	TGCAGTTTCTCATAAACCAGGTAGTTCATTGCTACAATCGCAATTTGTGGATGAACTAACCCGAGATCG
100004022_56	T/C	100004022	TGCAGAAGCATGTAATTAGTACCATGAAGTACTACAAATGGAAGAGAAGAAGACAGTGGGATCAAATAT
100004026_13	A/C	100004026	TGCAGATGCTTGAAGGGAGGCATGTTAGTAACATCGACACTGAATGCATGCTTGCTGATTCAGAGAAGA
100004029_18	G/C	100004029	TGCAGGTGCGGCGAAACAGTGTTTGTGTTCACCAACGCGCCACCCGAGATCGGAAGAGCGGTTCAGCAG
100004031_11	G/A	100004031	TGCAGATCACGGACTTCGCGCAAGTAGAGCCTCACAGCTCGAGCTCCGAAAGGGTTTGCTTCAGGCCTG
100004033_9	T/C	100004033	TGCAGGAAATAACGGTCCAATCCAAAGCTCGGTTGCTAATGAAGCTCCTTGGATTGCAACTATTGGTGC
100004038_7	G/T	100004038	TGCAGTGGAATTCCTTCTTTATGACTGTTGTGACTGTAAAAGAGTTTCTAAGTGCAAATACCTGTGGAC
100004042_68	T/C	100004042	TGCAGAAATTTGATGTCTCAGCACATTTTGCAGGGATGGCTAATGGTGTTTGGGATTGCATTTATGTGT
100004044_40	A/G	100004044	TGCAGTCCTCTTGTTGGCTGAAGGATGAGGAATTGTTATTATTATTATTATTGTCTGCTAGCCCGAGAT
100004045_32	A/T	100004045	TGCAGGCCTCAGTTGCCAGAAGCGAAGTAACTAAGCAGATCTTCCATGGAAATCCAGAATTCTTCCCAA
100004049_29	T/C	100004049	TGCAGCAGGAGTCCTGTGTTGTGATGTTGTTGGTGAAGCAACTAGTACGAGTAGTGCCTTGTCTTTCCA
100004050_28	C/T	100004050	TGCAGAATTCAGAGAAAATGCTTCAAGTCCCTGCTTCACTCCATGAGCAAGGATTTACATCTGGAATTC
100004052_43	G/A	100004052	TGCAGCTTCGGCTGGCTTTCTAGTTTGCTTTGTTGTCGTAGTTGGTTGTGGACCTTGCGCTTGCGGCTG
100004055_5	A/G	100004055	TGCAGAGGCATCCGCCACAGGACCATTGCATCGTCTACGTAGCATGCTGTATCAGCTCTAACCATAACA
100004060_49	C/T	100004060	TGCAGCAGTAGTAGTTCCGCATTTGGAAACATGACTACCCACATTTGAGCGACTGTCACTCATCAAGAA
100004061_28	A/G	100004061	TGCAGCACAAAGGCCAAGCCTGGGTACCAAACGCCCAAATGCGCGCAGGATTTTCTCGTACGATTTGCA
100004061_8	A/G	100004061	TGCAGCACAAAGGCCAAGCCTGGGTACCAAACGCCCAAATGCGCGCAGGATTTTCTCGTACGATTTGCA
100004066_33	C/A	100004066	TGCAGATGGACGCCAAAGCGTCAGGTTCTATACCATCAACGGAACTTTTCAGGAAAACCACGTTGCCTC
100004067_42	A/G	100004067	TGCAGCGCTAGCGCAGCAATCAATATGCTATGACAATGCTAGAAACTGGACTATTTCGGTCTCATGGGG
100004068_18	G/A	100004068	TGCAGCACCATCAATCCAGTCAAATCCAACAATTATCAGTTGCAACATCCAAAACTGCAACAACAACTT
100004076_8	T/C	100004076	TGCAGCCTTTTGCAGCTAATGAAGGTCAAATTGGAAAACAGGCTGACTAGCTAAAACATTCAGCAATTT
100004081_42	A/G	100004081	TGCAGCTTTTTATGAATACGAGTATATTTTTTCCCAAAAAAGAAAAAAAAGTCCGAGATCGGAAGAGCG
100004088_17	G/C	100004088	TGCAGAAAGCAGAGGCTGAGTGCAGCGACGGCAAATAATAGCCCGAGATCGGAAGAGCGGTTCAGCAGG
100004089_7	C/T	100004089	TGCAGGCCAAGCACGACCAGCAGCGCGCCAGTGGAAACCAGGGCCAGACATTTCCATGAAGCATACAAA
100004091_12	C/T	100004091	TGCAGAGCATCTCGTATGACTTGACAGATTACCTGCCATTTAGGTGACCAAACTGACACGTGCCGAATG
100004093_8	G/A	100004093	TGCAGTTAGTATAACTTGAGGGAAGCTGGTGGCACCAGGGACCAAACTAGTAAAATGTACTCCCGAGAT
100004095_51	T/A	100004095	TGCAGATGATGAGACAGAGAATGAAGATTTAGGTGGGTTCTGCAAGATTGATTCTTTTCCGTCCCTTTT
100004098_24	A/G	100004098	TGCAGTGGGCTTGTCTACCGTCTTACACCAAACTCTAAAACCGCATCCATCCACAGAATGCCAATTTCC
100004100_48	A/G	100004100	TGCAGTTCATGCCCTTGAGATTTTGGAAAAGTACAAAGGAGTCTCGCAACCCAATGGCCTGCTCTTTAA
100004103_10	T/C	100004103	TGCAGAAATCTGCTCCAGTTTCCCTGGCATTGATCAATGCCAGGTGCTATATGACTTCTTAAGCCGCAG
100004103_60	A/G	100004103	TGCAGAAATCTGCTCCAGTTTCCCTGGCATTGATCAATGCCAGGTGCTATATGACTTCTTAAGCCGCAG
100004104_20	T/G	100004104	TGCAGTATTTCATTTTATCATAGTACGGTGAGGATGTTAATACTTTATGATGGTTACTTCACCTATGAT
100004104_53	T/C	100004104	TGCAGTATTTCATTTTATCATAGTACGGTGAGGATGTTAATACTTTATGATGGTTACTTCACCTATGAT
100004105_29	G/C	100004105	TGCAGCTGCAATCTTCTCCCACCTCATTGGTACATCCTTAGGAAAGGCTTTTAGAGCATTAAGCAATGC
100004105_53	G/A	100004105	TGCAGCTGCAATCTTCTCCCACCTCATTGGTACATCCTTAGGAAAGGCTTTTAGAGCATTAAGCAATGC
100004106_41	C/T	100004106	TGCAGCCACGCGTCCAAGTACAACAATGTTTCGTACCCTATCAGGCGTTCCTGGAGCGAGGGTTGTCTA
100004107_17	G/A	100004107	TGCAGCCTTCATAAACCGTGAGAACTGGTCATCATAAACGTCCCCATCATCATCATCTTTTCCTCCTCC
100004107_36	A/C	100004107	TGCAGCCTTCATAAACCGTGAGAACTGGTCATCATAAACGTCCCCATCATCATCATCTTTTCCTCCTCC
100004108_15	T/C	100004108	TGCAGTGCTTGGTGTTGGTTGGCCCTGAAAAGCCTGCAAAAGCCATTCAGGGGTTCAAGATTTTACCTA
100004109_32	T/C	100004109	TGCAGAAATTACATGAGACACACACGCTCATGTTCCTTCCACCAGGCAAAAGTATCAAAGCAATCGTAG
100004113_43	A/G	100004113	TGCAGAAAGACTTCTGGCGTACAGGGATGTGGTAGAAGTATAGACCATTATTTTCTGTTGGAAATGGAA
100004120_31	C/A	100004120	TGCAGGTTAAAATTTGAACACGGCGTCTTTCCTCTGTTGTTGGCTGGTTCTCATCCGAGATCGGAAGAG
100004121_29	T/A	100004121	TGCAGGCAATAGTACGTTCCTTTTATAGTTAGTGTTTTCTGAGGGCTATAGCCCCATGCCTCCGCCTCA
100004122_51	T/G	100004122	TGCAGTACTGTACAGTATACACATTTATCGCGTAAGAAAGCATCTCTTTCATTTCGAGAAGCTGTATCC
100004124_31	C/T	100004124	TGCAGCGCGACATTTCTCTGGTCTGAAGTGCCAGCTTCCGTACTCAGGTGGACAGTTGACTGGACACTG
100004125_11	A/T	100004125	TGCAGAGAATAAATTATTCCTGTATACCTCAATTGTTGTGTATTTTCTCCAACAGCGCAATGATGCACC
100004125_7	A/G	100004125	TGCAGAGAATAAATTATTCCTGTATACCTCAATTGTTGTGTATTTTCTCCAACAGCGCAATGATGCACC
100004127_6	T/G	100004127	TGCAGTTTCACATATATCATCTGGCTTAGACCAAAGAACTGTCCAGTTTTGATTACCAGTAGAATTCCG
100004129_26	C/T	100004129	TGCAGCAACCTGTATGGTTTCCCGAACAGTTCCAAATCCCAATCAGCAGATATCAAATGGGACTCCTCA
100004130_50	G/C	100004130	TGCAGATTTTTTTGCTGGGATGACTTCATTGATATCTTGTGAGATTGATAGGAACCCTTTTTCTGCCTG
100004130_66	C/T	100004130	TGCAGATTTTTTTGCTGGGATGACTTCATTGATATCTTGTGAGATTGATAGGAACCCTTTTTCTGCCTG
100004131_40	A/C	100004131	TGCAGGGAACTTCACAGAGATTTTGGTCCTTCATTTGCCGAGCCTCTTCGGGTCTGAACTAGAGGAATG
100004134_7	T/C	100004134	TGCAGAATGCTAACCGTCTCACGTATCTTCTCTTTCCTCCATCTTTTCTTGCCAGATAAAGAATCTGAT
100004135_51	A/G	100004135	TGCAGTATGCGGATTAATACAACGTAACGTCTATATGCTGCTATCAAACCAAACGTCACAGCCAACTCT
100004140_5	C/T	100004140	TGCAGCAGCATTTTGATGTTTTATTCCTTTTGTTTTTTTCTGTTTGTTTTTGTTTGTCAGGAGGGACAG
100004140_56	T/A	100004140	TGCAGCAGCATTTTGATGTTTTATTCCTTTTGTTTTTTTCTGTTTGTTTTTGTTTGTCAGGAGGGACAG
100004142_10	G/A	100004142	TGCAGAAGTTGGTCAAGCGCGAGGGGTTTAGGGCCAAGGCAGCCGTTCTGGGGTTCATGGGATCCGTGA
100004143_28	T/A	100004143	TGCAGAAACTAGAAAATGTAGAGAACACTGAGAAATGTTCCTCCAACATTTCTATCTTTTCCTACATGA
100004144_53	T/C	100004144	TGCAGCCGCTTAAAACCCTTTACGATCTCCCAACTTCCCCTGAATTCCTCTGCTACGAAGATGCCCTCA
100004145_12	G/C	100004145	TGCAGCAGTATTGGTCTGATCCAAATGCCTCGCATGCACTTTTGCAGGCAACAACGTCCCCGCTCCCGT
100004145_61	G/A	100004145	TGCAGCAGTATTGGTCTGATCCAAATGCCTCGCATGCACTTTTGCAGGCAACAACGTCCCCGCTCCCGT
100004149_40	A/G	100004149	TGCAGAGCTGGTTAGAGGTCTAAACAAATCAAATACATTTACTTGGAAACAAAATCTCCAGGCCAAAAT
100004151_27	A/C	100004151	TGCAGTCTCATTCTCTTTGGTAGATGGATATTCCTGCAATCCATGTGGAATGCAGAAGCTTTTAAGAGA
100004152_19	T/C	100004152	TGCAGCCAAGAACGAGGAATATGGTACCTAAAATTTAGAGTGTCATCAGAAGTTATCGCATTGCTTACA
100004161_28	A/C	100004161	TGCAGTTGTTTCTTTACCTATGATTTACATCTTTTCCTCCCTGGATCTGTATTTTGCAATAGTCTTGAG
100004161_46	C/T	100004161	TGCAGTTGTTTCTTTACCTATGATTTACATCTTTTCCTCCCTGGATCTGTATTTTGCAATAGTCTTGAG
100004163_15	C/T	100004163	TGCAGTACAATCTACCCTGGTATTGCCCTTTACTGATGGCTGTTTTGACATAAACTACTCAGTAGCACA
100004163_55	T/C	100004163	TGCAGTACAATCTACCCTGGTATTGCCCTTTACTGATGGCTGTTTTGACATAAACTACTCAGTAGCACA
100004166_25	T/C	100004166	TGCAGCGGTACCCTGAATTGGAAAATCTGACTCGCAATTCCACCCAACTGAAATCGACAATATGGCAGA
100004166_27	T/A	100004166	TGCAGCGGTACCCTGAATTGGAAAATCTGACTCGCAATTCCACCCAACTGAAATCGACAATATGGCAGA
100004168_62	G/C	100004168	TGCAGATCATCAAATATTTGCTGATCAATACAGAAATTGATGTTCATGCTCGAAACGTTCTTGGTTTAA
100004175_15	T/C	100004175	TGCAGAATGAGTTGGTTTTTTGCTACTAGTATTGACTATTGGAGGTAGTTTATACTCAAAAAACTGTCG
100004175_42	A/G	100004175	TGCAGAATGAGTTGGTTTTTTGCTACTAGTATTGACTATTGGAGGTAGTTTATACTCAAAAAACTGTCG
100004178_20	A/G	100004178	TGCAGCAGTTCCTCAACATCATCCATTGGAAAGAACAGTGATGTTTCCGGCAGGTCAGTTGAGAATCCC
100004178_8	T/C	100004178	TGCAGCAGTTCCTCAACATCATCCATTGGAAAGAACAGTGATGTTTCCGGCAGGTCAGTTGAGAATCCC
100004180_5	A/C	100004180	TGCAGAAATGAAACGATAAAACTAAAACGAGATATGTGTGTTTGACATATATGGCACTAGATATGACGT
100004185_37	T/G	100004185	TGCAGTCCTCTAGGTGCTCCGAGGCTGGAAGTTCAATTTGCTTTGATAGATACGAGTACTTCAAGCGCA
100004185_56	T/C	100004185	TGCAGTCCTCTAGGTGCTCCGAGGCTGGAAGTTCAATTTGCTTTGATAGATACGAGTACTTCAAGCGCA
100004188_42	C/T	100004188	TGCAGTGGGCTTATTGTGGTTTGGCTATATTGGAATATGGTACAGGAGAATGGCAATTTCTTAAAATTC
100004188_6	G/C	100004188	TGCAGTGGGCTTATTGTGGTTTGGCTATATTGGAATATGGTACAGGAGAATGGCAATTTCTTAAAATTC
100004189_10	G/A	100004189	TGCAGATTTCGGTGAGAAATCACAGTAAAACAGAATTACTCTTCAACACTCACAAAGATGAAGGCGGCA
100004193_43	C/T	100004193	TGCAGAAACTGTCTGATCCCCATGCTCAGCTTTAAGCACTTCACTCAAAATCTGAGAACTCAGCTCGCA
100004195_45	C/A	100004195	TGCAGGACTATCAAGTTTCCATGGAGCTTTCTCAATCTAACTCGTCTATTTGATTTGTAATGGTTGGAA
100004200_17	C/G	100004200	TGCAGAGTCTGGAATGGCCGGACTTCTCGTGTGTCGTACTCCTTAATACGGTCCGCCGAGATCGGAAGA
100004200_18	C/T	100004200	TGCAGAGTCTGGAATGGCCGGACTTCTCGTGTGTCGTACTCCTTAATACGGTCCGCCGAGATCGGAAGA
100004205_46	C/T	100004205	TGCAGCAGCAACCCTTCCTTGGCCCCCTTAGGAGTCGGAGGTTCCGCACCCTTGCTTCCTCCTCTTCCT
100004208_21	A/G	100004208	TGCAGATGAATGAAGGAATGGACCCAGAAAAGCTGTTGTTGCTGATATTGAAACTTGCCAAGTTTATTG
100004208_26	G/A	100004208	TGCAGATGAATGAAGGAATGGACCCAGAAAAGCTGTTGTTGCTGATATTGAAACTTGCCAAGTTTATTG
100004210_34	A/C	100004210	TGCAGCAGTAGTGATGGTGGTGCTGATTATGTGGATGTGGACTGGAATGGCAGAGGAGTAAGAGAAAGC
100004210_50	C/T	100004210	TGCAGCAGTAGTGATGGTGGTGCTGATTATGTGGATGTGGACTGGAATGGCAGAGGAGTAAGAGAAAGC
100004212_36	A/T	100004212	TGCAGAACATAAACTTCAGAAAATACCCAAAGTCAGAAGGAAAAACAACAAACCACCAGAAACTACAAT
100004214_51	A/T	100004214	TGCAGATAAGAATAATCATATGTAATCCAATCTATCAATCCTGAAACAAACAGTAAAATAGTAACTTAA
100004215_24	A/T	100004215	TGCAGGCCAGTTTTCTACTTGTCAACCAAGGACTCAGGATCGGCCGAGATCGGAAGAGCGGTTCAGCAG
100004216_61	C/T	100004216	TGCAGTGTGAGTACCATGACCATCCTCATCCATTGGCGAACCATTTCCATCGCTGAAAAATCTTGCTCC
100004216_66	T/C	100004216	TGCAGTGTGAGTACCATGACCATCCTCATCCATTGGCGAACCATTTCCATCGCTGAAAAATCTTGCTCC
100004217_15	C/T	100004217	TGCAGCAGCTAGCACCAGTTTAAGCACCAAATTCTGGTAACTTTTTTGACTTTCATAGTCATGGTAGCC
100004219_47	G/T	100004219	TGCAGCCAAGTATAGCAATAACTGGCTATGGTGAATTGCTACAATGTGGCCTAGAATGGGCAGCGTGGC
100004224_21	A/T	100004224	TGCAGGTATTATTCGCACAGTAGTAACACTTCAGACACAGTTTTCTGTACGAACATAGCCCTTTCCTTA
100004228_14	C/T	100004228	TGCAGTGTGCTTGACGTTAAGTTTAAGCTACTTGCATCAGGTTAAAAAAATAATAAATGGCCATCAACC
100004228_68	C/A	100004228	TGCAGTGTGCTTGACGTTAAGTTTAAGCTACTTGCATCAGGTTAAAAAAATAATAAATGGCCATCAACC
100004229_46	C/T	100004229	TGCAGATGGATTCAAAAATATCAACTCGACTTCCATCACTTGGTTCCAGTTTAAAGGATGTGAATCCTT
100004230_46	G/T	100004230	TGCAGGTACCAGCAGGGCAAATTAGGCCAAGTACTTGTACGAGTTTGGGTTCTCTTTCTCTCTTTCCAA
100004232_43	C/T	100004232	TGCAGGTGTTGCAAACCGTGGGACAAAAAACAAGCTTATAATCCCTATCATTGTACTTTTCAATCTTAA
100004239_33	T/C	100004239	TGCAGCTCTGGTAGTCCCTTTATCAATTTTGTGTACTCCTTTAACTCAATTCGGTGACCTCCCTGTACT
100004239_39	T/C	100004239	TGCAGCTCTGGTAGTCCCTTTATCAATTTTGTGTACTCCTTTAACTCAATTCGGTGACCTCCCTGTACT
100004241_10	A/C	100004241	TGCAGATTTTAAGGGACACCATTTTGAGTTTATACCTTTTGGATCTGGCCGGCGAATATGCCCGAGATC
100004243_54	T/G	100004243	TGCAGGCAAGTCGAGAATATCTGCCAAGTTTTTCAGTTTTGGCACCATGTTGATTTAGTGCTTCACAAT
100004243_57	G/C	100004243	TGCAGGCAAGTCGAGAATATCTGCCAAGTTTTTCAGTTTTGGCACCATGTTGATTTAGTGCTTCACAAT
100004244_6	G/A	100004244	TGCAGAGGTGGACAGTTGTGGATGTACAACTTTCGTATGGGAGTCTTCTCGAGCAGGTGATCCGAGATC
100004245_53	A/G	100004245	TGCAGTTTCCTCGCTGTGTTGTTGGAACGACGTCGGTCCGATACACATAGCACAGTCACAATTCACATG
100004248_58	T/C	100004248	TGCAGATAAAATTTCACTAGGCCGCAATATTCTCTTTCATTTCAAATCAAAAGTACAGTGTAAATAAGA
100004250_13	C/A	100004250	TGCAGTCCAAGCCCTGAGCTTGGAGTGGAATGCACTCAAAGAAATGAACATGCTTGTTGCCTACAAAGT
100004254_50	G/C	100004254	TGCAGCTTAATGTAAATGCAATTCTATCGGTGCTGCTTTCTTCCTTCACTGGGTTTGGAATTGCAATTA
100004255_42	C/T	100004255	TGCAGGCAACTGCCCTAATTTCTGCAAGCTCCTGGCCTCATCCGCCATGTACTTGTGGATCACGTCAGC
100004255_63	G/A	100004255	TGCAGGCAACTGCCCTAATTTCTGCAAGCTCCTGGCCTCATCCGCCATGTACTTGTGGATCACGTCAGC
100004257_34	A/G	100004257	TGCAGAAGTTACCGTTGAATCATCATCCAAGTCTACGAGGCATTGTTGGTCAAGCCCATAAATTCCGAA
100004257_52	A/G	100004257	TGCAGAAGTTACCGTTGAATCATCATCCAAGTCTACGAGGCATTGTTGGTCAAGCCCATAAATTCCGAA
100004259_19	C/A	100004259	TGCAGCCGCTTATGATGTTCTGGACTTTGATGGTGCCTTCAGGATCAATGGGCACCTTCATGACTAGAA
100004259_7	G/A	100004259	TGCAGCCGCTTATGATGTTCTGGACTTTGATGGTGCCTTCAGGATCAATGGGCACCTTCATGACTAGAA
100004261_50	A/C	100004261	TGCAGAATCATGTATTGGCGATTCGGACATTTGTGCTTCCACGAGAATTTATCGTCGCAAGTAAAGCAC
100004263_12	C/T	100004263	TGCAGATTAATCCCGTTGATTGTGTGAGCTTCTGGACACAATCCAATCCAGGAATCCAGGGCCGAGATC
100004264_15	C/T	100004264	TGCAGGTCAATTTAACGGGGATTCTGTCTCTGAAATCCTGGTAAGATGACAAAGCAAACGCTGGCCCGA
100004265_49	A/C	100004265	TGCAGAAGCAGATTTGATCGGTGATGTTTGCTCTGGCTCAAAAAATCCTAAATTTTGCATCAATTCTTT
100004269_47	T/C	100004269	TGCAGTGAAGGATCAAGAACTTCCTCCATCTTCCCAACTTTAACAAGTGACCAAACCCAATCTGCGATA
100004270_11	T/C	100004270	TGCAGGATGTCTAGAAAGTAGTTGTGAGAATACAACCATTTCTCGAGGCTGCCATTAGGCATGTGCTCC
100004270_6	A/G	100004270	TGCAGGATGTCTAGAAAGTAGTTGTGAGAATACAACCATTTCTCGAGGCTGCCATTAGGCATGTGCTCC
100004271_65	A/G	100004271	TGCAGCATTTTTTCAAGGTAAAGAAACCTGCTACTGCGGGTACAGCTAAAACACAAATTTCTTCAAAGG
100004272_36	G/T	100004272	TGCAGCGAAGTTTCTGAAATTGTACCATCTAGTTTTGAGTTGGCTAGTTTGTTTCCACCAAGAGACATG
100004272_47	T/A	100004272	TGCAGCGAAGTTTCTGAAATTGTACCATCTAGTTTTGAGTTGGCTAGTTTGTTTCCACCAAGAGACATG
100004275_24	A/G	100004275	TGCAGTAATGTTTCAATCACAGTAAACAAGACTCACCAATACCGTATATATATAGTCATATGTAACTCA
100004275_60	T/C	100004275	TGCAGTAATGTTTCAATCACAGTAAACAAGACTCACCAATACCGTATATATATAGTCATATGTAACTCA
100004276_48	C/G	100004276	TGCAGCTGCAATAGCAAAGGCCCATTGATAGAGGAAGAAACTGTAATCCCCAGATTGTGAAGGGAAGGA
100004280_48	T/C	100004280	TGCAGTTTTATGGAAAATCAGGCTGTAGAACTTTGACGTTGACCCTTTTTAACTAACTTAAAGGAGAAG
100004286_6	T/A	100004286	TGCAGCTGTGGAGGAGTTCAAGGAAGACCGAGCTGGGATTCGCAGCAAAAAATCTCAGAGGATTCTTCT
100004289_60	T/C	100004289	TGCAGCTGGTGACGTAATAATCATGCAGCTCCAGCTTGCACCTGTTTTCTTTACTTTTTCTCTTGGGAC
100004300_12	C/A	100004300	TGCAGTAGAACCCCAATAATTTAAGAAAATCTGCACGGAGGGGGCACTTGGAGCCCTAATGCTAAAGAT
100004300_55	C/A	100004300	TGCAGTAGAACCCCAATAATTTAAGAAAATCTGCACGGAGGGGGCACTTGGAGCCCTAATGCTAAAGAT
100004302_34	G/T	100004302	TGCAGAGAAGTTGTTGGGTACAAAAGCACATTCAGGGTATGCATAATTTCACAAAGCAAAACCTCAGAT
100004304_25	C/T	100004304	TGCAGGACCTCCCGAAGCTTAATCGCTGTACAGAATTGCTGTCTATGAATGAAGAGTTGAAACAAGCCA
100004318_33	G/C	100004318	TGCAGTAAACAGCATATCGATATAATATCAACAGTAATTCTCTAGTGCTATAGAATGCGCATCAATCTT
100004323_62	A/G	100004323	TGCAGGATACAGAAAGATCAATTAGAACTATACAAGGGTTACTGAACAAAGTTGAATTATCAATATCTG
100004328_17	C/T	100004328	TGCAGGTTATTCAATCGCTAGGCATCAGTCTGTGAAAGTATGCCGTTGACATTACTGGAACCTTGTCTA
100004328_53	A/C	100004328	TGCAGGTTATTCAATCGCTAGGCATCAGTCTGTGAAAGTATGCCGTTGACATTACTGGAACCTTGTCTA
100004330_9	G/T	100004330	TGCAGACTTGAAAGATAAAAATTGTTCCTCAAAATGCTCTTAAAATCCAAACGGTTACATATTATCCAT
100004340_61	T/C	100004340	TGCAGTTGCAAGATATGCTACCTCCAGTTTCATTGCAACAAATCATTCTGCATGCCATTATTCCATCTG
100004342_35	G/C	100004342	TGCAGTTTTAGGAAATAACAGAGTAAAACAATTGTGAAAAGCAAAAGTTTGCCGAGAAAAAAAAAAAAA
100004344_18	T/A	100004344	TGCAGTCGTGCTCTTCATTTTTTAGGATACTAGTTTAAATCAGTGACTGATTATGTTTCCATCTTCAGA
100004344_7	G/C	100004344	TGCAGTCGTGCTCTTCATTTTTTAGGATACTAGTTTAAATCAGTGACTGATTATGTTTCCATCTTCAGA
100004349_30	G/T	100004349	TGCAGCACCAGATCAATGGTGGGAACAGCCGGCCCCACGCGCGTGCTGGCTATCTTGTCCGCTTCGTAG
100004349_8	C/G	100004349	TGCAGCACCAGATCAATGGTGGGAACAGCCGGCCCCACGCGCGTGCTGGCTATCTTGTCCGCTTCGTAG
100004360_33	A/G	100004360	TGCAGATTATGATCACTAGTAATACATAAAACAAGTTTGAACAACACAATCGATAAAGTAGCAACTCCA
100004363_28	A/G	100004363	TGCAGTAGCATCCCTTGATAGCACCAACATAGAGCTTGTGATAACTTTTCTGTTCACTAATGGAAAGTA
100004364_29	T/C	100004364	TGCAGCCATGTTTAAAGTTTGGATTAATTTCAGCAAGCTAGCAATGGCTGACTAACGTTGCTCTGTTTC
100004364_48	T/A	100004364	TGCAGCCATGTTTAAAGTTTGGATTAATTTCAGCAAGCTAGCAATGGCTGACTAACGTTGCTCTGTTTC
100004365_50	A/G	100004365	TGCAGCAAGTTCACACTTGACCCACCCCTCCTTTTAGCATCAGCTGGAACAATCTGTTTAACTCTCTTC
100004366_31	G/A	100004366	TGCAGCATGTACAAGGAACAGCTTGATGATTGTCCCAAGTTGTATTACAGGCTGGATCTAGCCTCGATC
100004372_60	T/G	100004372	TGCAGGAATATATTGCACTGATCAGTCCCTCTCATGTGCTTGCTCAACCCCACCATGATGTAGCTTTAC
100004376_54	C/T	100004376	TGCAGAATGTGACAATTATGGATCTTTCTCAGAATAAGTTTTCTGGGCCACTGCCTACATGCTTCAACA
100004379_51	G/A	100004379	TGCAGTGAGAATGAGAAGACCAGATTGTCGACATGCATCAACGAGTGGTGAGGCCGAGATCGGAAGAGC
100004383_15	T/G	100004383	TGCAGATGAACTTCATGGGCATCCCTGCTGTCGGTTTGTTTGCTCAATGAACCACATTTGAATCTTTAA
100004386_42	G/A	100004386	TGCAGGATTGACGGTGAGTGTTGTGGAAAAGCCAATTGAAGAGAAGTATTCCAGGGCAGTTGATGCAGG
100004388_58	C/G	100004388	TGCAGGCCTGTCGTTGATGACTGATAGCTGCTCCTTTGGGCCATGGCCCATTGGAGCACGCTACTCCAA
100004391_6	G/A	100004391	TGCAGCGGAGTTGTGTCCTCGTCCAGATTTTCGATATCAGAACTACTTGATGGTTTTGCACCAGGAGAA
100004398_27	T/A	100004398	TGCAGCTTGATGAATGAATAGGCAGGCTTATTGCCAAATTTAACATCCTTTGGAGTATTATTGACAACT
100004400_9	G/A	100004400	TGCAGGGCTGATGTTGATGCTTGCTTTTGTGATAAATTTTGGTTTGACGTCTGTCTGTGTACAGGGTTG
100004401_15	G/A	100004401	TGCAGATATCAAGCTGACACCTCTGATTGGATATATAATCCTAAAACGTCATCTTATACTTGATTCTTA
100004401_32	A/G	100004401	TGCAGATATCAAGCTGACACCTCTGATTGGATATATAATCCTAAAACGTCATCTTATACTTGATTCTTA
100004403_30	G/A	100004403	TGCAGAACTTTGTAGTGAAGGATTCTTGACGACAATCCTTTCGCCTTTGGGCGATCAATACAAGAAAAT
100004403_42	G/A	100004403	TGCAGAACTTTGTAGTGAAGGATTCTTGACGACAATCCTTTCGCCTTTGGGCGATCAATACAAGAAAAT
100004405_46	A/G	100004405	TGCAGGAGAAACAAACACATCTTCTTGAATTTTAAATTAAACCAGAATAAAGTCAGATAACAAGAGAAT
100004406_35	C/A	100004406	TGCAGCCACTCAAAACCATTGACATCAAGTTTTCCCGATACAGATTTGCCTTGCTTCCTGCGAATTTGC
100004420_64	A/T	100004420	TGCAGTGCCCAAACCTTCAGCAAATCCCCTTTTGAATCTCTTGCTACTATTGGTTTTCCTGTTTAGTTC
100004424_20	A/T	100004424	TGCAGCAATTCTAAAGCGCTAAACCAAGGAAAACAGGCCCATCAGCAAATCATCATTAATGGGCTTCAA
100004429_13	G/A	100004429	TGCAGGATTCAGGGACCTGGAAGTTAAAATATGCAAATTAAACGATCAGATTAAAAAAACTGATTATGT
100004431_61	C/G	100004431	TGCAGTCCTCCTGCTCTCATGTTCTGACTGAAAAAAATCTTGTCCAGTGGGCATAGGAAAACCTTCTTA
100004436_26	T/C	100004436	TGCAGTCTTTTGCTTTAAAGCACAAATAGTGTTCTGTTTATGTTACCAAAATATTAAAGAAAGCCGAGA
100004436_53	T/C	100004436	TGCAGTCTTTTGCTTTAAAGCACAAATAGTGTTCTGTTTATGTTACCAAAATATTAAAGAAAGCCGAGA
100004443_33	C/G	100004443	TGCAGTATGGGCATTGGTGGAGAAGAAAAGAAGCCATAAAGCTCTAGATGATGCCGGGGCAGTCAAGTT
100004443_51	T/G	100004443	TGCAGTATGGGCATTGGTGGAGAAGAAAAGAAGCCATAAAGCTCTAGATGATGCCGGGGCAGTCAAGTT
100004452_64	G/A	100004452	TGCAGCAAAAGTTACTGGTTTCCGCCGTGAAGGCAATGACTGGTATGCTTCTGTCTATTACTTAGTTGC
100004456_38	T/C	100004456	TGCAGATCCAATTATGACATCCCTTATCCCCAAAGGTTTTAACTTTACCCAAGCAACTCTAATATGTTG
100004457_42	C/G	100004457	TGCAGTTGAGGTTTTGTCCAGTTGTATAAATCGACATAATTTCGGTGTAAAATTAATTCAATTATAATT
100004458_11	T/C	100004458	TGCAGTTCCATTGGGAAGTGACCAGTCAAAATGGTACAGCAGCTTAGCAAGAAGAAGCTCAACACCTGC
100004462_46	A/C	100004462	TGCAGTTATAATGTCAGATTATATATATTACAGCAGTATTTCTCAAATCCCTCCTTGTACTTCTCCCGT
100004462_8	T/C	100004462	TGCAGTTATAATGTCAGATTATATATATTACAGCAGTATTTCTCAAATCCCTCCTTGTACTTCTCCCGT
100004464_42	A/G	100004464	TGCAGTGGCAAGGGAAGCAGGGGAGCCACTGGTGATCGAGGAAGTGATAGTGGCCCCTCCTAAATCCCG
100004468_15	C/T	100004468	TGCAGAATTGGAAAACCGAAAGATTATTAATTTCTGTTTTTTGAATGCCATCAAGAATTGTTGTTCTTC
100004468_63	T/C	100004468	TGCAGAATTGGAAAACCGAAAGATTATTAATTTCTGTTTTTTGAATGCCATCAAGAATTGTTGTTCTTC
100004470_28	C/T	100004470	TGCAGATTGTTGTACAGTTCTTTGCCTTCGATGGAATTTGAAGTTCATTTCTTTGATGCAAGCTCTTCG
100004471_24	A/G	100004471	TGCAGCATGATGAGGTGCTGGAAAACCATGTTGGAATCCCATGAAATCCAGAATAAGATCATGTTTGAA
100004473_25	G/A	100004473	TGCAGAATCTCCTTATCAGTGCTTTGGTCTCTTCACATAACCCTTTCATAAGCTGGAAACAAGACATTA
100004473_8	C/T	100004473	TGCAGAATCTCCTTATCAGTGCTTTGGTCTCTTCACATAACCCTTTCATAAGCTGGAAACAAGACATTA
100004476_19	G/C	100004476	TGCAGCGTCTTTTATTGTTGGCAGTCAATGGCTACTAACCAACAGTAGATAAAAATGGCATAGATGACG
100004477_36	C/G	100004477	TGCAGCAGCAAAGCCCATTGCCAAGTTTCAGGTCAACGCTTCTTCACTCAAGGAAAAGGCGGTGACTGG
100004479_12	A/G	100004479	TGCAGACAACTCACACGCCTGTACCTTGGAGGAAACCGCTTCAATGGCAGCCTTCCTGACTCGTTCCTG
100004482_37	C/G	100004482	TGCAGCCGCTGGCGTTCCTTTACCCGCTCCAGGTACCCCTTCAAACTAAATGGAGTAACAATTAGTAAA
100004482_7	G/A	100004482	TGCAGCCGCTGGCGTTCCTTTACCCGCTCCAGGTACCCCTTCAAACTAAATGGAGTAACAATTAGTAAA
100004487_41	C/T	100004487	TGCAGGAAAAAGCAAATTATGACTTAAATTTTTAGAATCTCCACACATTTGACCTTGTCGTTTGATATT
100004489_62	T/A	100004489	TGCAGCTCGAAAAATCCAGTGTCAATCCCCGCCAGGCTGAATGCTTCAGTAGCATTGACAAATTTTCCG
100004489_8	G/A	100004489	TGCAGCTCGAAAAATCCAGTGTCAATCCCCGCCAGGCTGAATGCTTCAGTAGCATTGACAAATTTTCCG
100004491_32	G/A	100004491	TGCAGTCAAAATGCCCGTTCCATTGCTTGCTAGTATGTGTCAAATAACATCAACCTAAACATTGTACAA
100004492_58	C/T	100004492	TGCAGGTTCAAATGACTACAGGGGCAACAATACACACAACACAAGGCTTGAAGATGACCGTTACAAGGA
100004493_7	T/C	100004493	TGCAGGGTGGTTCTCAAGTCGCTAAACAAGGGAATAATCAAAGTTTTAGGCCAAAGCCGAGATCGGAAG
100004507_17	A/G	100004507	TGCAGAATTTGACAATCAAATAGTCAAGCAGTCTCTGTTGTGACAGCAGTTGGTATTGGAAAATCATAG
100004508_43	T/C	100004508	TGCAGCTTCATCCTTTGCTCCCAACTGTTGTGGTTGTCATCCATCCATAAGAGAGGAAGCAAGATCTCG
100004511_22	T/C	100004511	TGCAGAAGCAGAACCAGCTGGGTAGCGTGGAGGCATGGGGTTATTTCCCTTGTGAGTTAGGTCAATCGG
100004511_43	T/A	100004511	TGCAGAAGCAGAACCAGCTGGGTAGCGTGGAGGCATGGGGTTATTTCCCTTGTGAGTTAGGTCAATCGG
100004513_62	T/C	100004513	TGCAGATCAAGACATCTTTTTCCTAGTATACTGTTAAGGTTCAAGATACCTATTCTATTCTATAGTTGC
100004516_52	C/A	100004516	TGCAGGACTAGGATTTGTGTGGAGCTGCAATTAGTAATATTTTGAAATGCCACTGAAAGAATCAAAATG
100004524_51	T/C	100004524	TGCAGGAACCACACATACAACTGAACCCCACATTATTAAACAATGGTACGATGGCAGATGAGACAGCCG
100004524_7	A/G	100004524	TGCAGGAACCACACATACAACTGAACCCCACATTATTAAACAATGGTACGATGGCAGATGAGACAGCCG
100004525_58	T/C	100004525	TGCAGATGAAAAGCAAATTGCAAGCCAAAGATTTTTCAACATGTATATTACTATGTGATTTTGACTTTT
100004527_19	T/C	100004527	TGCAGGTTTAGAGGTGGTTTTCTCTCCTTTTGTCCCTCCCTAGTATAGATTAGAGTAGGCGTACTATTT
100004528_45	C/G	100004528	TGCAGATCCTTGGGACAGGCATGTCAACTAAAATGTGGGAAGTGACAGTCGATCATGCCCGGACTTGTG
100004535_44	G/A	100004535	TGCAGAATGCTTATGTGTATAGCAGCAAATGAGACTATGGATAAGCCGTTGAAATCCTCCGCCAGGCAT
100004536_24	A/G	100004536	TGCAGATGCTGTTCGGCAATTTACATGGGTATTTGAGGTGCGTGTTTAGAATTGTGCCTGTTACTGGGA
100004542_53	G/T	100004542	TGCAGCCGCATTTTCATTGAACATTTGTGCTAGATTCGCTACCAATTTGAAATGGTGTCTTTGTCCACC
100004542_58	C/T	100004542	TGCAGCCGCATTTTCATTGAACATTTGTGCTAGATTCGCTACCAATTTGAAATGGTGTCTTTGTCCACC
100004544_45	G/A	100004544	TGCAGCTGAAACAAAGCTTGAGTCCATGTGCTCTCCTCGTTCAAGGTTCTACATGTTCTAACAAGTTGG
100004548_59	C/T	100004548	TGCAGATCAAAAGGCAGAAATGAAAGCAGGGATGCAAGGAAACCTGTTCCTTGCCACTTCGAAAGAAAC
100004550_61	A/G	100004550	TGCAGCTGCAAAAGTGCATACAGCAGAAGCCCATATGAGGACAGCAGCAAAGTAGTTTACAACATTTGA
100004551_58	A/G	100004551	TGCAGCATCTGCGTGGAAGGCATCAAAAAAGTTTTGGAGAAGAAACCAATGCATTAATAAAGTGGGAAA
100004557_60	A/T	100004557	TGCAGTGCATGTCACAGTTACTATAGGCTAATCGCGGGCATTTGCCTGATATCCTGCAAAATTTTTGTA
100004558_48	C/G	100004558	TGCAGAAAACACCATGAAATTTTCTAAGACCCTGAATACATACATGATCTATACAAATGACTTGTGAAG
100004564_11	A/G	100004564	TGCAGGCGCTCACAATCCAGGCTGCAAAGGTAGGACCATCAATCTGGCTATATCTTGTTGTCGATATTT
100004565_11	A/G	100004565	TGCAGTAGTCCACCTTATTCTTGAAGAACCTCAACAGCAAGTGATCCCCGATCGGGTTCTTGCAGGGCG
100004568_45	G/A	100004568	TGCAGACAATTCCCGGACGGAAATAAAAGCCAGTAATTCGCCTACGATCTAGTTGTGGCATTTACTGAC
100004571_61	T/A	100004571	TGCAGACCTCAAACTCACCGTTGAGCATGTCAAGACTGCGCTGTTTCTGTCAAGGGCTAGATGTCAAGA
100004573_25	G/A	100004573	TGCAGTTGTTGCATTGGCTCTTGCTGTTGTCTTTTATAACTTCACTAGCTCAAACAATAAAAGCAAGAA
100004574_25	A/T	100004574	TGCAGCATTCATCCTTGGTCAGGAAATCTCTCTGCTCTTTCTTTTGTCCACCTTTCTATTGGCTGATCA
100004578_47	T/C	100004578	TGCAGCCGCCATGGGATGCTCATAAATCCGAATATTGTAAATGTGAGTAACAACAGCCTCATGACGACG
100004580_8	C/A	100004580	TGCAGGTGCTCAAATTCTGATTGTTGGATATTGTTCAGCCTTGGTTTGCAGTATGTTGTTCAGTTGTTA
100004580_9	T/C	100004580	TGCAGGTGCTCAAATTCTGATTGTTGGATATTGTTCAGCCTTGGTTTGCAGTATGTTGTTCAGTTGTTA
100004585_17	T/A	100004585	TGCAGTTGCTCAGCCTATTAAGCTCGTCTCCTCCTCCTCCTCGTCATAATCTCTGTTCCCAAAATTTCT
100004586_63	T/A	100004586	TGCAGAGAACTCGAAGACAACCACGACTGTCATGATAGCCCACATTGCATTTTCTCCAACTTCTGTGAA
100004590_13	T/A	100004590	TGCAGTTCCTCACTGGTAAAGTAAACTCTTTTAGTTTAATTCAATTAATTGCTTTCTTCTCTTGACCAC
100004590_41	C/T	100004590	TGCAGTTCCTCACTGGTAAAGTAAACTCTTTTAGTTTAATTCAATTAATTGCTTTCTTCTCTTGACCAC
100004591_22	A/G	100004591	TGCAGCAAACAATTTCCAGTAGAACTATTCCGAAGCTGTAAATGTCAACCTTCACGGATATGGGAATGT
100004592_13	T/C	100004592	TGCAGAATTCAAATAATGTTGCTTAGCAGACAGAGAATCAATTACTCACCCGCTTACTATTTCTTCTAC
100004592_28	G/A	100004592	TGCAGAATTCAAATAATGTTGCTTAGCAGACAGAGAATCAATTACTCACCCGCTTACTATTTCTTCTAC
100004593_9	G/C	100004593	TGCAGCTTAGTCCTGCCATACTACAAGCCAAACAGAATTTACTTCCGCATGACTAGTTACTGTCAATCA
100004594_12	A/G	100004594	TGCAGGGAAGGCAATGCAAGTGCAGACTGTCTAGCTAGACTGAGTCAGAGAACCCCCAGATGTACTTGA
100004594_46	A/T	100004594	TGCAGGGAAGGCAATGCAAGTGCAGACTGTCTAGCTAGACTGAGTCAGAGAACCCCCAGATGTACTTGA
100004597_48	G/C	100004597	TGCAGCATATCAATTGCATCGAAGAAGTTCCTTACTAAGTCGTAGGACGGTAGATTATCTAGACTCTCA
100004600_51	A/G	100004600	TGCAGTTAAATTGAAGATCACGTTTTCAAGGAAAAAAAGATGCTGCAAAGAAACAGACTCACACATGGC
100004601_28	A/G	100004601	TGCAGGGGAAGTTTCCGGCCGAGGAAGCAATTCCAGTAATGAAATTGGGATTGATTTGTACATCTCAGG
100004602_21	G/C	100004602	TGCAGAGCCCAGCAAGGAAACGACAATGGCTCCAGCCACCTGATTGCAGAACCTTCCGAACACGTTACA
100004603_57	T/C	100004603	TGCAGTAACAATTCAAATTGAATCTAGAATATTTCTACAAGTCTACAATTTTCTAAGTTCCTTTTCTGT
100004604_14	A/G	100004604	TGCAGTGAATTTATACCGCCCTGGCAAGGTAAAAACAAAAGCTACTACTACTGTTACTATCATAATCAT
100004613_20	T/C	100004613	TGCAGGAGAAAAGCTCGAGCTTGGAGATTCAAAACAAAGGTTTTATCTCAAAACAGGACCATCTTGCAA
100004615_50	A/T	100004615	TGCAGGTACAGTGCAGATTTTGGTCAAGAAAAGGAGACTCTGAAGTGGATAATAAATTACTTAGATGCC
100004615_9	A/G	100004615	TGCAGGTACAGTGCAGATTTTGGTCAAGAAAAGGAGACTCTGAAGTGGATAATAAATTACTTAGATGCC
100004616_65	T/C	100004616	TGCAGGCAAACCTCCTAGCAATGATTAATTACTCGAGTCGTCCTTGGTACTTTGGGGTTTTCCTTTGGC
100004617_47	C/T	100004617	TGCAGTCTTGCCAACATAGAGAAGTCTAGCATCAGGGCTAACCAAATCCAAGACGTCATTAGAAACCAA
100004617_51	G/A	100004617	TGCAGTCTTGCCAACATAGAGAAGTCTAGCATCAGGGCTAACCAAATCCAAGACGTCATTAGAAACCAA
100004628_65	T/G	100004628	TGCAGACTGAGTAGAGTAGAAAGGAGTGACGAAGGGTCAGGATTCTTCTGGAGATCATCACTACTTTTT
100004630_9	T/C	100004630	TGCAGGGTGTATTCCTGCATCACGAATCGATCTCAATTCCAAATCACCTGCTAGCCTAAGAACATCATT
100004634_26	C/T	100004634	TGCAGGAGGCATTGGGCAGCCTCTCGCTATGCTCATGAAGATGAATCCATTGGTCTCAGTTCTTCATCT
100004641_38	G/C	100004641	TGCAGAAGAAGGGGTGGAATTCGGTTCACCATAAATGGGCATTCCTACTTCAACCTGGTTCTCGTTACC
100004642_16	G/T	100004642	TGCAGAAAGGGGCACAGACTAAACTATCGTTCATTCAGGTAGCATATAAAGAGTAGCTGGAAACTAATA
100004643_27	C/T	100004643	TGCAGGCTTCATGGGTTGCACATCACCCTATCACGCCCCAGAGTCGCTCAATAACCTGAAGCCTAATCC
100004643_51	T/C	100004643	TGCAGGCTTCATGGGTTGCACATCACCCTATCACGCCCCAGAGTCGCTCAATAACCTGAAGCCTAATCC
100004644_47	G/A	100004644	TGCAGATAAGGCCTGGCTTATTTTAAAAACCAGATTTTTCTTGATTGGAAATTTGGCAGGAATACTTTA
100004646_24	G/A	100004646	TGCAGGATGCCATCGTTCTGTACTGCTTTTATTGGATAATAATAGTACCAATGCGGACTTTTAAATGAC
100004648_49	T/C	100004648	TGCAGCAAATCTGGTTATGACTTTTAAAGTGACAAATTTTCTCTTTTTCTACAAGAATGCAGACTTTGC
100004650_17	G/A	100004650	TGCAGTTTTGTCTGTAGGAGAGGAAGAACAAAGAGCAGAAGAAATAGTAGCAGTAGAGTCTGATCAAAG
100004650_40	G/T	100004650	TGCAGTTTTGTCTGTAGGAGAGGAAGAACAAAGAGCAGAAGAAATAGTAGCAGTAGAGTCTGATCAAAG
100004652_60	A/G	100004652	TGCAGGTGCCTTGTTCTCGTTTCCTGATGCTGCTGCCATTCTCTCCAATTCCCAGATCCAAAAAGAAAA
100004655_62	C/A	100004655	TGCAGGCGCCGCAAAGTGGAGTTTTAGGGAAGAGTTTTTGCATGCGAGAGTAAATCGAAAACCCTAGCT
100004664_48	C/G	100004664	TGCAGCCCAGGAGATTGGCCGGGAATTGCTAATTATAGACAACAACAACAAGATGAAGCTGCCCCCGAG
100004668_58	A/T	100004668	TGCAGCAAAAGTAGATAGTCCACACTTTTAATTGTTGCCGCATCCTTATTTCATACCAAAGCGGACTTG
100004671_64	C/T	100004671	TGCAGCTGTTGCTGTTGCTGCTCATAGAGAGGTTGGTGCCATTCAGTATGGGCTGACTTAGGGGCTCTT
100004681_7	G/T	100004681	TGCAGCAGAGCCGCCTCCACCACCAGCACCACCTCCTTCACCGCCGCCATATGCTCCACCATGAGCTCC
100004685_29	G/T	100004685	TGCAGGACTAAAATCCGCCACCCCGTACGGCGTCAATCTCCGAGTCGACCCGAGATCGGAAGAGCGGTT
100004685_9	A/G	100004685	TGCAGGACTAAAATCCGCCACCCCGTACGGCGTCAATCTCCGAGTCGACCCGAGATCGGAAGAGCGGTT
100004686_48	A/G	100004686	TGCAGGGACAGAAACCCCATCCTGAAAATCTCTGATGATGATTATATCATCAGGGACATATTTTACACG
100004692_21	C/T	100004692	TGCAGCTAGTTACCCAATTAACGTCTGGCCTAAACCCACAACTTTCTCCTGGCGACAACCTCAACTAAC
100004695_30	A/G	100004695	TGCAGTTTGGTTTCGTTTTCGTGCAACAGCAGTAGCATGCGAAGGAGCAAGGAATCCATAATTGTATGA
100004695_68	A/G	100004695	TGCAGTTTGGTTTCGTTTTCGTGCAACAGCAGTAGCATGCGAAGGAGCAAGGAATCCATAATTGTATGA
100004702_37	A/G	100004702	TGCAGCTGTCAGTGCCGCTGAAAATGCCAAAATCAACACAACCCTTTTCATTTTTTGATCTAAAAGGGT
100004704_9	G/C	100004704	TGCAGGGCCGAGATAGGACTCAGGGTTCCACCAGTAACTGGGGCAGGAAGTGCTACAGCAGGCACACAG
100004707_45	G/A	100004707	TGCAGAATCCATGGATAACGCAAAGCTCCATGTGGCTATTGTCTCGAGCCCCGGCATGGGCCATGTCAT
100004709_52	T/G	100004709	TGCAGGCATGCGTGCGCAGCTAATGGTTGAGGTCGCATCTGAAGTCTCTCCATCAACGGTGGCATTAGC
100004710_58	G/A	100004710	TGCAGTGACAGGTGCTTTGTGCTTTCAAGTCGCACAAATGATACTGATCCCTCAAAATGCAGAAAATCG
100004711_6	G/T	100004711	TGCAGCGTTGGCCAAAACAATTCCCACCCAAAAATACGAAGGCAAAAGAAATTTATTTGGAAGGAGATC
100004720_66	C/T	100004720	TGCAGAGTGGGAAGAGTTCTTGTTGGGAGTAAAAGTGGGTTTGCTATGCACAATGCCAGACCCTCTCGA
100004727_6	T/G	100004727	TGCAGTTTTCTTTACGGATGACAAAAATCTAGAAATTGGCCTGAGCTGTTCATAAAAACCAAATGGTGC
100004728_10	A/G	100004728	TGCAGATAGGAAGAAGGTTCTCTGCTCTCAATGCAGACGAAGACTTGGAGATAGCCAACGTTTATGTTA
100004728_57	A/G	100004728	TGCAGATAGGAAGAAGGTTCTCTGCTCTCAATGCAGACGAAGACTTGGAGATAGCCAACGTTTATGTTA
100004733_66	T/C	100004733	TGCAGACCTTACTTCGAGAGGGAAAATCTCACTAGGCACCAACCAACCAAGAGGCCCCCAAGACCATGC
100004734_7	A/C	100004734	TGCAGGCAGCACATTTGTCTTGGGTTCCAGAGAACAAGGCAGAGAGTTTGCTAGGGGCCCTTGTCTGCA
100004735_32	T/C	100004735	TGCAGGAGCAGGATGATGAAAATATATATACATATATGCTTTCCATCAAACCTGCCATCAAGCCATGGG
100004735_5	G/C	100004735	TGCAGGAGCAGGATGATGAAAATATATATACATATATGCTTTCCATCAAACCTGCCATCAAGCCATGGG
100004737_47	T/C	100004737	TGCAGAAGCCAGGAGGAGGAGAAAAGAATTGATGAAACTGAAAATCCTGTAGGTTGGTCATTAACATTG
100004741_68	A/G	100004741	TGCAGGCTTCTTGGTGACTCTTGCCATATTTTTGGTTTCATCATCATCATTTTCGTATGCTTTCGATGA
100004746_64	A/G	100004746	TGCAGCTGTATTTATTGACAATGCACTGCCCTAGGTGATACAGACAGGCATGAGAGGGAGCTATACCAT
100004746_67	A/T	100004746	TGCAGCTGTATTTATTGACAATGCACTGCCCTAGGTGATACAGACAGGCATGAGAGGGAGCTATACCAT
100004749_5	T/C	100004749	TGCAGTGACCAAATTCCTCAGGATCGTAGCCAAGTATATTGGATTCATAAGCTGGATCTTAATTATTGA
100004749_54	G/A	100004749	TGCAGTGACCAAATTCCTCAGGATCGTAGCCAAGTATATTGGATTCATAAGCTGGATCTTAATTATTGA
100004752_33	G/A	100004752	TGCAGAGCGTAATTTTGTCATTTCTCTACTACCGTTAGTTATGTTTGAATATTGTTACACATAAAGGGG
100004754_11	T/C	100004754	TGCAGCTTCAGTGGTTTTAGGCTGAGGCTGCACAATTTCTAGCGCCGCCGGGGCATTGCATTCCGAGAT
100004754_9	A/G	100004754	TGCAGCTTCAGTGGTTTTAGGCTGAGGCTGCACAATTTCTAGCGCCGCCGGGGCATTGCATTCCGAGAT
100004755_17	T/C	100004755	TGCAGCTCACAATCATCTAAGAATATAGGATCAGTGCCTTTCAGGACAGGCATTGCCTCCCCTGTCAAG
100004758_28	T/G	100004758	TGCAGAGTAAGACCATTGTCCAAACGAGTAGCGCTGAAGTAGTCTCCTGGCCAGCCAAATAGAACAGCT
100004759_11	C/A	100004759	TGCAGCATAAACAAATCAAAGGTTCTTTTTCATAAAATCATCAAGGGGAAAAAAATCTAAGCCACTAGA
100004767_13	A/G	100004767	TGCAGGTCTTTCAAAGTAGAAAACAAATACGAAAGCACAGGAGATATCTCAGTATCCTTTATTTTGTTA
100004767_5	G/A	100004767	TGCAGGTCTTTCAAAGTAGAAAACAAATACGAAAGCACAGGAGATATCTCAGTATCCTTTATTTTGTTA
100004770_17	T/C	100004770	TGCAGACACAGACTAACTACTCACATTGTCTCGTTGTAAGTACATCCAATATTAGGCCGAGCAAACAGC
100004770_5	A/G	100004770	TGCAGACACAGACTAACTACTCACATTGTCTCGTTGTAAGTACATCCAATATTAGGCCGAGCAAACAGC
100004771_68	C/G	100004771	TGCAGCAACATCAACTGCAAATCCGAAAGCCCCATCTGCTATAATACAAGTCAAGGGATTTTGAGCATC
100004771_8	C/T	100004771	TGCAGCAACATCAACTGCAAATCCGAAAGCCCCATCTGCTATAATACAAGTCAAGGGATTTTGAGCATC
100004773_65	C/G	100004773	TGCAGTTGGTCAAGCTAGTTTGCTTTCTTATCTCAGGCCTAAGAATTTAGAGCATGAGGCAGATGCCAT
100004786_46	T/A	100004786	TGCAGTGTATAAAAGTTAGAAAGATCAATCGTGAGTTCTTGTTAAATCTCTTGTTCAATAATGAGTACT
100004786_63	A/T	100004786	TGCAGTGTATAAAAGTTAGAAAGATCAATCGTGAGTTCTTGTTAAATCTCTTGTTCAATAATGAGTACT
100004792_43	T/C	100004792	TGCAGTTCGGGGTTGATTAGTGTATCTGCTCATGATGACTGCTTGTAATTTCTTCCACATTCTTTTAAT
100004792_66	A/T	100004792	TGCAGTTCGGGGTTGATTAGTGTATCTGCTCATGATGACTGCTTGTAATTTCTTCCACATTCTTTTAAT
100004796_56	C/T	100004796	TGCAGGATCTCTGACAAGTTATCCTCTTTATAGACCGCTGGAAACCTTTTTAAGTGCAAGGGAAGTGAG
100004796_7	T/C	100004796	TGCAGGATCTCTGACAAGTTATCCTCTTTATAGACCGCTGGAAACCTTTTTAAGTGCAAGGGAAGTGAG
100004798_32	A/G	100004798	TGCAGAGCATGCTAGTACCAAATTGGGTAACAAAAATCAGAGCTCAGTATTTACGTGATCTTTGGTTTC
100004801_50	T/C	100004801	TGCAGCAAATAGAAAACGCAAAATATAATGCTTCAAAAAAAAACAACCCATACTTTTCCCCGAGATCGG
100004802_40	G/A	100004802	TGCAGAGCAATTTCACCAAGAGGCCTTCAATGTCATTAGTGGTTAAAGTCCTTGATGGTCTGGTGGCAC
100004805_43	A/T	100004805	TGCAGCCTCGGCTATGCTATCAGTGATCGAAGATCCGCCTCGGACGAACACGTTGAAGCGTCCTCGAGA
100004808_36	C/T	100004808	TGCAGTTAAATCCTCAGGGAAGTTAGTATTGTATAACATATCGTACCCTTTAGAGTAATGTAAATGATG
100004812_46	A/G	100004812	TGCAGCTTATAAAAGAAAGTGGAATTGATCTGTTGAGCATCCCACCAATTAGATTGGGAGAAAACGAAG
100004812_53	T/A	100004812	TGCAGCTTATAAAAGAAAGTGGAATTGATCTGTTGAGCATCCCACCAATTAGATTGGGAGAAAACGAAG
100004813_21	A/G	100004813	TGCAGCTCTGATAGCTACTGAACACTATACTGTTCCCGAGATCGGAAGAGCGGTTCAGCAGGAATGCCG
100004814_24	T/C	100004814	TGCAGAAATAATAGGTGTCACTTGTAAAAGCATATCATCTGCACAAAGATACATGGCTTGAATCTAGAG
100004818_65	A/G	100004818	TGCAGCTCTCTTGAGAATTAATTCTGGTCATGTTATAAGAAAAAAAGTTTTTCCTTTTCCCCCTTAGCT
100004832_21	G/T	100004832	TGCAGCTTTTAGAGGAAACTAGTATATTGCTTGATCGAAAGTATGTGACCTTATTGCACTGTCGTATGC
100004832_59	T/C	100004832	TGCAGCTTTTAGAGGAAACTAGTATATTGCTTGATCGAAAGTATGTGACCTTATTGCACTGTCGTATGC
100004838_37	T/G	100004838	TGCAGATTCACCACCCACACCACCAACGGCGTCGTCTTATCGAACCAACCGAACGAATTCACATGCTTC
100004838_5	A/C	100004838	TGCAGATTCACCACCCACACCACCAACGGCGTCGTCTTATCGAACCAACCGAACGAATTCACATGCTTC
100004839_24	G/A	100004839	TGCAGCATTTACTAATTGACTCCTGCCACATCGGTACCGAAGGTAGAAGTAGAACTACGAAGTCTATTC
100004840_21	A/G	100004840	TGCAGTGTCCTTTCAAAATGAAAAAAATAGTCTGGTATATACTAGTTTAAAATTTGTCACCCTTTGAAC
100004840_28	A/T	100004840	TGCAGTGTCCTTTCAAAATGAAAAAAATAGTCTGGTATATACTAGTTTAAAATTTGTCACCCTTTGAAC
100004841_42	G/A	100004841	TGCAGCTGTGTGCTCTCGTCCACATGCTATATCCAACCACCTGGAATTCCCTCCAGCCGGGCATCCAAA
100004842_64	C/T	100004842	TGCAGTAGTAAGTTCTTGAAAGCAGCTGCCAGAGCAATAATTCTATCTTGATCACTTCACCAATCTTCA
100004858_10	A/G	100004858	TGCAGCAACTACTCCGTCAGCGTAACGCTGGACTCCAGTGGATTGCTTGATGGATTTAAATATGACCGA
100004859_20	A/G	100004859	TGCAGTTGCATTACATCGATAAGCTTATGATGCGAAGCTGGTTTTCATTTTGAACTTGAACAGATTAAG
100004881_28	C/T	100004881	TGCAGGGAAGAGTTTGGTAATGCTCCCTCCCTATTGCAAACTGTATCTTTAACGTGTGCTTCAAAAGTA
100004885_50	G/A	100004885	TGCAGAAGGCGCTAAATGACGGAAGAAGCTTAACAGTTTCAACTCTCCCAGATAAAGGACGCTGTCTCT
100004887_45	T/C	100004887	TGCAGGTCCCCATCCTTCCAGTAGACAGTACACCCATCTTTCCCATTAGTCACCAACACACAACACCAT
100004887_56	C/T	100004887	TGCAGGTCCCCATCCTTCCAGTAGACAGTACACCCATCTTTCCCATTAGTCACCAACACACAACACCAT
100004888_33	A/C	100004888	TGCAGATGAGCAGTCGTATGATTGAAAGGTCACAAGTAGATGAAGAGACTGTGTGTTGCATCAAACAAA
100004890_53	G/T	100004890	TGCAGCCATGCAAAAGAGTAAAATGACAAAAAATGTTGGTGTAGTTTGTAAATGAAAACAATAGTGAGA
100004893_5	A/G	100004893	TGCAGAGAATCTATGATGGCTTCAGCTTATTGGCTCAATTGGAATGAAGAATACTTGCCTTTTTTTTTT
100004893_58	C/T	100004893	TGCAGAGAATCTATGATGGCTTCAGCTTATTGGCTCAATTGGAATGAAGAATACTTGCCTTTTTTTTTT
100004899_11	T/C	100004899	TGCAGCCTGTTTAGGGCGGCAGCTGCGATGGAAACGTCCACTTTGGCACCGAGATCGGAAGAGCGGTTC
100004903_50	C/G	100004903	TGCAGAAGACCATTCCCAGTCAGACTGTCCTTTTGTTCTGGTCCCATTTACATGAATATCCCGAGATCG
100004904_63	T/A	100004904	TGCAGTTCCTATATCTCCAGTTCAGGCACCCATGGTTAGGCCATCCATTGTTGAGAGCTTTGCTGTGAA
100004908_19	T/C	100004908	TGCAGTCGGCCTTTCGGACTGCCCTAGCTTGCACCATCGTGGGCTGCACCACCCTCTACGCTCCAGCCC
100004909_26	G/A	100004909	TGCAGCAATTTCGTCTGAGTCTGCACGCTGCTTTGCTTTTAAGCAAGCCTGTCATCTGGCTGCTTACAG
100004910_18	T/A	100004910	TGCAGGTTCCAGTAGTTCTGCCTAGAAAATGAAACAAAGACAAAAAACGAAGTCATTACCGAGATCGGA
100004910_45	A/G	100004910	TGCAGGTTCCAGTAGTTCTGCCTAGAAAATGAAACAAAGACAAAAAACGAAGTCATTACCGAGATCGGA
100004911_49	T/C	100004911	TGCAGCTCCTCTTTCCCTGTCATCCTGTACCCTTTGTCCTTTTTACTTATCTGCTGATGTTCTGGGGCT
100004911_50	C/A	100004911	TGCAGCTCCTCTTTCCCTGTCATCCTGTACCCTTTGTCCTTTTTACTTATCTGCTGATGTTCTGGGGCT
100004916_32	A/T	100004916	TGCAGAGAAGTCGAAAAAACTAAAGAATTTGGAGATACAGAAGGAGTTTGTAGAATCTGGAGATACATA
100004919_21	G/A	100004919	TGCAGACTCAGGAACATCATAGAGGAGCTCCTCCAGGCAGGGGAATGGAGGCTGAAGTTCTTCCCCAAA
100004920_32	G/C	100004920	TGCAGTGCACTGCTGATTCAAGCAAAGTTTATGTGGTATCACCACCAGGCGATCACATATCTACGAGCA
100004920_37	A/T	100004920	TGCAGTGCACTGCTGATTCAAGCAAAGTTTATGTGGTATCACCACCAGGCGATCACATATCTACGAGCA
100004923_67	C/T	100004923	TGCAGGAATGGCAGCAAGTGGCTCAGCCTTCTGAAGTGTGATGCCAAACTTATCTTTCATGTCCATACC
100004925_5	T/C	100004925	TGCAGTCGATATGTCATGCTGTTGTATGTTTCGTTAGAATTATCCAGGAATTGTTAGTTTGAAATGTTT
100004927_68	T/C	100004927	TGCAGATGATTGAGGAACTCCTGAACAGAAACTAATGAAGATCTCGTAGTATATGATGTCAATTATAGT
100004929_39	T/A	100004929	TGCAGCTAGGAATCTGCTCATCCAACCCATCTCTCCCTTTTCTAATTTTGTTGTTTTTTTCTTTTAAAC
100004929_57	T/C	100004929	TGCAGCTAGGAATCTGCTCATCCAACCCATCTCTCCCTTTTCTAATTTTGTTGTTTTTTTCTTTTAAAC
100004931_62	T/C	100004931	TGCAGTTCTGTTTCAAACTCTAAAACATGAGCAGGAGAAAGAGAAACCTCGTTGGTGATTCTTTAAGGT
100004932_33	C/G	100004932	TGCAGCAGTAAAATAAAAAATGCACTTCGATAACCAAAAGCGGAACAAGGACCGACAGAGATCAAAGTG
100004951_26	C/T	100004951	TGCAGCACCTGCAATAACAAGTCCAGCTGTGGTTGGAAGCTTAATTTCCAGGGAAGATGTCCTTGCCAG
100004954_26	A/T	100004954	TGCAGAGTGAAGGCAACAGACAAGGAATGGGTGCAGATGCAAGGAAAATTTCTTCTTAACGGTTCGCCA
100004959_6	G/A	100004959	TGCAGCGGCCTTGCCGTGATAAAACACTCCAGGAAAGCTCTTTGCGGTATGCGTCAATAGCTTCAATAC
100004959_60	C/T	100004959	TGCAGCGGCCTTGCCGTGATAAAACACTCCAGGAAAGCTCTTTGCGGTATGCGTCAATAGCTTCAATAC
100004960_29	A/G	100004960	TGCAGTCCCCAGTTAATCCCATTTCCGATACCAATTTTTCTTTACTTGTGAACCCATTGGAAATCTTGA
100004966_17	T/C	100004966	TGCAGACAGCTTCTTCTTAAATTTGTTTATCAAATTCTCGCAGAACACAGAAACCCGAAGCTATCCATC
100004968_5	C/A	100004968	TGCAGCATCGCTTAAAATAATTATAGGCGTAGACAGGAATTTTCCGAGGATTCGAGCAAATTTTGACAA
100004968_65	A/G	100004968	TGCAGCATCGCTTAAAATAATTATAGGCGTAGACAGGAATTTTCCGAGGATTCGAGCAAATTTTGACAA
100004969_8	A/C	100004969	TGCAGAACACCAATAACAGATTACTGAATGCTGCTTAGATATTGAGAAATTCTAAATAACAAAAATTTA
100004972_41	A/C	100004972	TGCAGAGGTTCGCATGAGATGGCTAAAGGAAAAGCCGAAACAATTTATGAATGCATGAGCCAGTTTGAT
100004981_42	G/A	100004981	TGCAGCAAACTCAAAATTTTGATGCTACTTTACATTTTCTTCGTTATGATGCAATTTATGCAAGGAATA
100004982_48	A/T	100004982	TGCAGGACTTTCAAACCTAACGGTCTTCTTACAATTTTCGGCTCCGTTATCTCAGATCTCCCGCCAAGT
100004985_66	T/A	100004985	TGCAGGTATCAGCATCAATCAGACATATGCAACTTACACTAGAGGAATGCAAGCAGATATTTTCATTAA
100004989_7	C/A	100004989	TGCAGTACAAGCTCTGTCAAATGCTGAAGATGATCCATTTTGATGAATCAATGTATGGGAACATCAGAA
100004990_65	T/C	100004990	TGCAGACTTCACGATTTGGTGCATGGGTTTTGTGTACAAAAAATCAAAGAAGAAAACTTTATACATAAT
100004997_62	G/A	100004997	TGCAGCTCCAGGGTTCCTCTCTGAAGTGCGAGCATGACAAAGAGCCCAAGTTACCAGTCTTCGCCAACT
100005000_44	A/G	100005000	TGCAGCTCCAGAGGTTGTACCATGAGAGAGTCGTGGACCATTACAACAATCCTAGAAACGTCGGGGCCT
100005001_23	G/A	100005001	TGCAGGCAATGAAAGATCAGGGTGCTGTTGAAGATAAACTCATGCTTCTCAAGGGGATTAGTGGAGCGT
100005002_45	C/T	100005002	TGCAGAATTGCGTTGAGCTTGCATATGAGTTTTTGACTGCTGCATCGTAGAGAGAATAAACTTCCCCCT
100005010_64	C/G	100005010	TGCAGATAAAGAGAGCTTTTCAGAAGAAAATTTGGATTGGTTTAACTAAAACGAATCCAACCTTCTCAA
100005015_34	T/C	100005015	TGCAGGTCCTCAAATGCCAGACATGACCGAAATCTTAGGTGCAACTGCAAGGAGAAAAAACAGCTTGAC
100005026_27	A/C	100005026	TGCAGCATGAGATATTATTGCAAGGACAAATAAGCGTGATATATTAATGTCTCGAACCAAAGCAAACCA
100005031_64	C/A	100005031	TGCAGTGGTAATCCATTATATTTAAAGAATCAATTACATGACCTCTGTTGCAAAGGACCTGAAGCAAAA
100005035_63	T/C	100005035	TGCAGGACGATAACAGTCCAATCCCTCGGTTTAAGACCGTTTGAAAGTTATCCTTAGCTTCGTTGTGGT
100005037_27	G/T	100005037	TGCAGCCTCGGCCGCCAGGATGGTCCCGCCCGTGGTTCGATCCGAGAATTCTAATCTGATTTCCGCCGA
100005038_58	G/T	100005038	TGCAGAAGTACATACTTGTATGCATGTTTAAGTTACTGACTTGATGATTAATATAATTGATTTCAAAAC
100005039_67	A/G	100005039	TGCAGGGAATTTGTCCAGGAATACACTGTCCACGAGCAACTGTTGCAGACACGTTGCAGCATGGTGCAT
100005042_56	A/G	100005042	TGCAGACTTGTGGTCTGCAAATCCGTCTACAGATCACTTTTTGTGCTTTGTTATTCACGAATCACGAGT
100005046_23	C/T	100005046	TGCAGGTCTCAACCTTTTCCAAACTCCTCAACTTTTTGTTTGGAATAATAGTAGCCCTTGCTGGCGGAG
100005050_43	C/A	100005050	TGCAGCAAATCATGTTCATCTTCCCAACCTCTTCAACACCAGACGAGTGAAAGAGCTTTTTGCCAGTTG
100005050_63	C/T	100005050	TGCAGCAAATCATGTTCATCTTCCCAACCTCTTCAACACCAGACGAGTGAAAGAGCTTTTTGCCAGTTG
100005052_18	T/C	100005052	TGCAGGGGAAATATCTTCTTCTTTGTTGGTGGGAGAAGGTAATTCTTCGCGGGTCCTCTCCATAGGGCA
100005053_22	T/C	100005053	TGCAGTACTAATTTAGGTGCTTTTCATACAGTTCATATCTTACTTTTCATGACTATGTAAAGGTAGAAA
100005055_40	T/C	100005055	TGCAGGATATTGAAGGAGGAATGAATCTACAAGACTAATCTAAGAAATCCAGATTAAATTAAACTAACA
100005055_67	C/G	100005055	TGCAGGATATTGAAGGAGGAATGAATCTACAAGACTAATCTAAGAAATCCAGATTAAATTAAACTAACA
100005057_38	A/G	100005057	TGCAGAAGTTCTTCCAAATTTAGGCTGAAATACAAGGTAGCCAGCTCACCTCAGATAAGAGAGTTAATG
100005060_40	T/C	100005060	TGCAGTATGTGCTTTTGCAGCATTTGGATAATGCTGAGTTTAGAGCTAAGAATGTACTATTAGGCATCC
100005066_46	A/C	100005066	TGCAGAAATAGCAGCAGTAAGTATGCATATAGTACCAACACGTATTAAAAGGGTTATAAAATAAGCTTT
100005071_27	A/C	100005071	TGCAGAGGTTCAAATGCTCGAGCTTTTACTTGCTGTTTTTGTTTTCATAGTTATACATTCTCTGAGGCA
100005075_55	C/T	100005075	TGCAGCTATAATCAGGAGAAGCTTTCTCATCCAACAAATTCGCTCGAAATCAAGCCGTCGTTTCAACAT
100005078_24	C/G	100005078	TGCAGGACATCACTGGATTAGTCCCTCGGTTGTTGCATTGCACAAGGCAGGTCATCTTGTGTGATTTCG
100005079_33	A/C	100005079	TGCAGGAAGGAAGTTAGAGGATTACGAGGATGAAGAACTGGTGCTCTTTGATTTAGACACGCTAATTCA
100005081_16	T/C	100005081	TGCAGAGCAACATAGATTACGTTTGCAGCCAGGGCTTAGATTGCAGCCCGATTCAAGCCGAGGGCGCCT
100005090_43	A/G	100005090	TGCAGTAATCTAACATCTCTTTCCTTGAGTGGCAATAATTTTGAAGGTAAGTTTCCTAAAGTCATGGCC
100005094_40	C/G	100005094	TGCAGACTGGAAGGTTACAGAATGGACATACCAAGCGACCCCCAACTAGATCATAGTGAGCATAGTGTG
100005096_49	C/T	100005096	TGCAGCACACTCTTATTTAAAATCTTCAAATTAGGTGAATTCAGGAAATCCAAACTCTTCTCATCCCTG
100005102_15	A/G	100005102	TGCAGCAGACAGGTCAGAAGGGTTGGCGGTTCTTAAGCGTCAAAGAGCTCAGCAGCTCATGGAAAATGC
100005104_31	T/C	100005104	TGCAGAATCTTCTTGTTGCCGGGCCACTTCCTAGGTGGCGTAATCCTCCTCAGCTCCAGACATTTCACA
100005109_19	A/G	100005109	TGCAGTTCATGAGGAAATTATCTTAGGCTCAACCTGTTGAACAAGATTTAATATGTAAGGAGGAAACAA
100005109_52	A/G	100005109	TGCAGTTCATGAGGAAATTATCTTAGGCTCAACCTGTTGAACAAGATTTAATATGTAAGGAGGAAACAA
100005111_37	T/C	100005111	TGCAGCAACTTTAAAGTTGCGCGCGCAAGTGAGATTTTACTATAAGAAGTTGGATAACGATGGTCAATT
100005115_13	T/C	100005115	TGCAGCAGAAATCTTTTTATTCCTCCACAAGAAAACATCAGCAGCTACACCAAAGTACGCAAACCAATC
100005117_61	G/C	100005117	TGCAGAACGTGTGTGAGTTTAGAGTACTTTTAATTTTCTGATTCGCGTACCTCTTCAGGAGGCTCGACC
100005118_64	C/A	100005118	TGCAGTTGCAGCCAGGGATCAGGAGATGTTTAGAGCATACGAGCAGCAGCAACAGCAGCAGCCACCACC
100005119_5	G/C	100005119	TGCAGGCACCGCCCATAACTTTTCCACCGCCACTAGATGGCCCTCCTAAACTGAACCCATTCCAAAAAT
100005122_22	A/G	100005122	TGCAGAAGGAGGTGGAAGAGCTAAGGGCAATGAAAGTTGGTCCACCAACCGTGCTATCCCCGCACAATT
100005124_23	C/G	100005124	TGCAGTGAAGCTTATAGATTGTCCTCGAGTGGAGACCTTAACGTGCCAGCAGAATACACAGACCAGTAC
100005126_10	C/T	100005126	TGCAGCAAAGCTCGTCCGTACCAAATGCTTCGCACCCACTCTTGCACCCCACCACGTGTCCTCCCGAGA
100005128_45	T/A	100005128	TGCAGAATCAAATTGAATAAAGGCATACATCAAGGTACATTTTTTTATCTCCTAGACAACAAATCTCAA
100005128_50	C/A	100005128	TGCAGAATCAAATTGAATAAAGGCATACATCAAGGTACATTTTTTTATCTCCTAGACAACAAATCTCAA
100005129_50	C/A	100005129	TGCAGAATATGAACTGGGTCGAGCTTAGTTTCAACTGAGAGCCACCAGCCCCTCGGACACGTGGCAGTC
100005129_63	G/A	100005129	TGCAGAATATGAACTGGGTCGAGCTTAGTTTCAACTGAGAGCCACCAGCCCCTCGGACACGTGGCAGTC
100005132_55	A/G	100005132	TGCAGTAGTCTCTATGGTCTGCTCATCTGCCATCTTAAATTTTCTAATGACTGATACGTATTTGAAAAT
100005135_13	T/C	100005135	TGCAGAAAGAACCTGGAGAACAATTTTGTCGTCTTACTCCATAACACGATACCAGATTATGGGCTTTGG
100005135_40	A/T	100005135	TGCAGAAAGAACCTGGAGAACAATTTTGTCGTCTTACTCCATAACACGATACCAGATTATGGGCTTTGG
100005136_42	T/C	100005136	TGCAGAGAATCTTCCACCAGAAACAGCAGAACCTAAATTGCATGAAACTTCAGAAATGATAACGAAAGC
100005139_61	T/G	100005139	TGCAGGGAAAAAAGAATGGTCGAACTTTTGATCTTGACTATGGATCTGGTTTTTTGATTCTTAAGTCTT
100005141_37	C/T	100005141	TGCAGTCTCGAAAGGACCAGGAAAACTGAGAAGGAGACCATGATGTTCATCTTTCGGGGTGTCCAATAG
100005145_64	T/A	100005145	TGCAGGCAAGTCATCCTTGGCTACCAAACAAGACTCTTTATCTTCATGTAAGACCTCTTTCTTCTAAAA
100005150_54	A/G	100005150	TGCAGCAACAACAACTATGGCAAAACTGAAGATGTAAATTTTGCTTTTATAAACAAAACACCAAAGCAT
100005152_10	T/C	100005152	TGCAGCAGCCTCTCTTCTGTCGCAAACAATCCAATTCCTGTCTAAGAATTATTCACTCCCATAAAAACA
100005154_12	T/G	100005154	TGCAGCTTTTTTTGTTGGAAGAAAGGAAAGGATATGGCAGAGAAGGTCATTCGGAAGAGCACTTAACCG
100005158_54	G/A	100005158	TGCAGCAAATTCCCAAGCAACGGTAGCCCTGGTACCTCTGCAACAGTAATTAAAGTACATTAAAAATTG
100005160_15	G/A	100005160	TGCAGTCGGGACACCGGTGAATCTTCCACCAGCTGCACATATGGCATATGGTGTCCGAGCTCCAGTTCC
100005168_22	G/C	100005168	TGCAGCAGATATTTAATCATCAGTAGAATTTGTTTTCTTAGTAATCACTTCCCGTTTATTAGGAGCACA
100005171_12	C/A	100005171	TGCAGACGCTGACATGGCTATGTATGTATCCAACTTCATCTTAACGTAGTTTCTTATGAATCTCTGACC
100005171_46	T/C	100005171	TGCAGACGCTGACATGGCTATGTATGTATCCAACTTCATCTTAACGTAGTTTCTTATGAATCTCTGACC
100005175_65	A/G	100005175	TGCAGCAGCTGGGGAGGAATGAACAAGAACAAGCTGTTCCTCTTGAAACCTGCCGCACTGGCAGTACTG
100005176_66	A/G	100005176	TGCAGTGTAACTTAATCTAAATCTTATTGTGCTTGAAGGACCTGTGTCAAGCTTTTGGTTCCAGCGAAA
100005181_34	C/A	100005181	TGCAGGGTTGTCACACAAGATAAGCACGCCGCCCCCCTGCTGGCCGAGATCGGAAGAGCGGTTCAGCAG
100005182_19	C/T	100005182	TGCAGAAGTTTTCCCGTCGCTTCCCACTCCTCATTCCTAAATGCAGTCACCACTTCAGGATTTGCTTGA
100005185_14	G/A	100005185	TGCAGTCAGAACAGGAGCTATCGATGTTCTTGCTATTCTTGATTTTTCGTTGATATTTGTACTGGGGAT
100005186_24	C/T	100005186	TGCAGATATCACTACTATTCAAGACACGCAAAGCCTTAATGAGAACTTTTAAAGGGGAAGAACAAACAA
100005194_18	T/C	100005194	TGCAGAAGATTTACGGAGTTTCTATCTCTTTTGCTTGCACGATTTTGTCTGTCTTTAAACATTGTTGTT
100005204_6	T/G	100005204	TGCAGATTAACTGCATCCGGCAAACCTAAGTGGCAAAGATTTTTTATGAAATGTAATATGATTAAGCTT
100005205_44	G/A	100005205	TGCAGACTTCAAAGTCAAATTTTGAATCCAATTCCCACATATGAGAACATGCAACATTAATCAGCTGGA
100005206_40	T/G	100005206	TGCAGTAGCTGTAGCTGTATTTCATTTAAATGTTTCCAACTGCAAAGAGGTTTTTGATTTAGCTAAATA
100005208_11	C/A	100005208	TGCAGGAAAGCCTCCAGGAGTTGGCGCTCTCAGCGCAAGTCCCCCGAGATCGGAAGAGCGGTTCAGCAG
100005209_26	G/C	100005209	TGCAGCAATTTGGCAGCAGTCCTAGCGAGACAAATACTACTGGTACCACAGATTTGACTCCAAAAAGCC
100005210_20	A/T	100005210	TGCAGAAGGATGGGATTACTAAAGTGGTACTTCCTAGATTCCAATTATGAGGAAAAAATGAAATGATCA
100005211_66	A/T	100005211	TGCAGTTCTGCACACAGGATTCCTCTCAAGTTCCCTTTTAACTGAATGCTTTTCTTGTTATGAAGAATT
100005215_26	C/T	100005215	TGCAGGAAATGGAATGATAGGAAACCCACATGCCCAAGAAGACTATGATAGTGATCAGGATGAGTAAAT
100005222_17	T/G	100005222	TGCAGAGCCCTGGAGGATCAACAGCAGACTCAGCTCACTTCTACTACCCTCAGTGGAAGTCAGAACAAG
100005240_25	T/A	100005240	TGCAGATGTGATTTCTAGAGCAGCCTTTGGAAGCAGCTATATAGAAGGGAAGAAGATATTTGAACTTCA
100005240_30	A/G	100005240	TGCAGATGTGATTTCTAGAGCAGCCTTTGGAAGCAGCTATATAGAAGGGAAGAAGATATTTGAACTTCA
100005241_63	G/A	100005241	TGCAGATAGAAAAACCACAATTAACTGACCTATGACGTAGCCACTTACTTCACTGACAAGAAGGAAAAG
100005242_67	T/C	100005242	TGCAGAAGACCCAAATGATATCTTCTGGAACAAAAGCGCATGGGTCGATTACTGGCTCACATATTGGTG
100005243_41	C/G	100005243	TGCAGGAGGAATAGCTACAAACATATCTCCTCCAACAAAGGCTAAATTCTTGTTGTTCGCTACCTAGCC
100005243_9	A/G	100005243	TGCAGGAGGAATAGCTACAAACATATCTCCTCCAACAAAGGCTAAATTCTTGTTGTTCGCTACCTAGCC
100005247_13	A/T	100005247	TGCAGGAAGCAGAAAGGGATCTTGGATATTTTCTATCCTACTACTTGAGCCAACATTAGAAGAACTTGC
100005253_12	G/T	100005253	TGCAGCTACCACGAAATTCATCTTGAGTTTTTTGAAGAGTTCAACATCTGCTTGGCAGACTGTGTCACG
100005253_16	T/G	100005253	TGCAGCTACCACGAAATTCATCTTGAGTTTTTTGAAGAGTTCAACATCTGCTTGGCAGACTGTGTCACG
100005257_26	T/C	100005257	TGCAGCAGTAGTAGTCCCGGAGTCCATGCCTACCTCCAAAGCAATGAAAGTATCATCTGTTTTCGAGGA
100005257_63	C/T	100005257	TGCAGCAGTAGTAGTCCCGGAGTCCATGCCTACCTCCAAAGCAATGAAAGTATCATCTGTTTTCGAGGA
100005258_39	C/G	100005258	TGCAGAGGTTTCTCTAAATATACCCAAAACTTTAGTTTTCTATTAACCAGACGATGTCTTCCTTCGGCC
100005260_65	T/A	100005260	TGCAGGGCTAGAACAATAATGCCCTCTTAACCAAACCAATGATTTTTGTTGGTGAAACCAATGAATCTG
100005268_11	T/A	100005268	TGCAGTCACCATTGTCCTGCTAGGGTAAACGAATGGTTCCTAATTTCCTTGTAAATTTAGAAATTCCAA
100005268_13	G/T	100005268	TGCAGTCACCATTGTCCTGCTAGGGTAAACGAATGGTTCCTAATTTCCTTGTAAATTTAGAAATTCCAA
100005280_57	T/C	100005280	TGCAGGTTTTACTTGCAGCAGGTACCGATACATCAGTGGGAACAATGGAGTGGGCATTGTCACTTATGC
100005280_64	T/A	100005280	TGCAGGTTTTACTTGCAGCAGGTACCGATACATCAGTGGGAACAATGGAGTGGGCATTGTCACTTATGC
100005282_68	G/T	100005282	TGCAGGGCAGTGGGATCCACAACTTCTGGCCCGCATAAATCAGGTTGGCATTCGAGATGTTATTGGTAG
100005290_33	T/C	100005290	TGCAGTCGAATCCATGCAATGTCATTTTTAAGCTATTGGAAATAACATTTGATCTTTTATTAAGCTAAT
100005290_54	T/A	100005290	TGCAGTCGAATCCATGCAATGTCATTTTTAAGCTATTGGAAATAACATTTGATCTTTTATTAAGCTAAT
100005291_14	A/C	100005291	TGCAGTCATTTCTCAACAGTACGTCAATCGGAACACCGATTAAAATTCTTAACAACTGGCCAAGGTTCA
100005291_54	A/G	100005291	TGCAGTCATTTCTCAACAGTACGTCAATCGGAACACCGATTAAAATTCTTAACAACTGGCCAAGGTTCA
100005294_51	G/T	100005294	TGCAGCTATCACTCACGTGCTGAATAACAAGCAAGAATTCCCGTTCTGCAAGGGAGTGGAGGATTTAAT
100005301_39	A/G	100005301	TGCAGGACTCAAATTTTGTGGGTTACATGTGTAAAGTGAAGTCCCTTTGGGACATCCGATAAAATTGGA
100005306_43	G/A	100005306	TGCAGCTGGTGCACCTATTGCATTGTTCTTGGGGTCCAAAAGTGTCCATGCATAGCCGTGGTATGCCAA
100005306_68	A/G	100005306	TGCAGCTGGTGCACCTATTGCATTGTTCTTGGGGTCCAAAAGTGTCCATGCATAGCCGTGGTATGCCAA
100005309_15	A/G	100005309	TGCAGTTTGGAAGAAATCTGCCCCGTCATTTCGTGATATGAATAAACCCATGATAGAGTCCGAGTAGTT
100005309_49	A/G	100005309	TGCAGTTTGGAAGAAATCTGCCCCGTCATTTCGTGATATGAATAAACCCATGATAGAGTCCGAGTAGTT
100005317_61	A/T	100005317	TGCAGTGGCACTTCTTTGGTAATTGTTCACGTTTTAATGTACTGGCAAAGATTAGAAGTTAACTGTGCC
100005318_63	T/G	100005318	TGCAGCTTTCAGATCAACATGATCTGAGCCAATTCCAGCAGTCAGCAAAAGTTGCAGATTTTTTGCCTT
100005322_48	T/C	100005322	TGCAGAAGCCACCTCCTTTGTTCTCTCAAATTTCTCGCTAACTTTCCTTGACAGTTTTGGGGACGGACC
100005328_9	G/A	100005328	TGCAGTGCCGCCTGCTTATTATGCTCATTTAGCTGCATTCCGAGCTCGCTATTACATGGAAGGTGAATA
100005329_33	A/C	100005329	TGCAGGCAGTCGTCAGCACTTCGATTAATTTGCAGTTTGAGGGCAACAGAATCTGCAAATTACACTCAT
100005334_10	G/C	100005334	TGCAGGAGGCGGCTGAGGTATTGCAGGGTCAAATCAAACAGCTAATAGCGAAGGATACGGAATTGAAGA
100005334_55	T/C	100005334	TGCAGGAGGCGGCTGAGGTATTGCAGGGTCAAATCAAACAGCTAATAGCGAAGGATACGGAATTGAAGA
[truncated: 2,024 more rows]

## Sheet: Supplemental table 3
Supplemental Table 3. Structural SNPs contributing to the population structure in C. canephora
Discriminant axe	Marker	Contribution	Alleles	Frequencies G1	Frequencies G2	Frequencies G3	Frequencies G4	Frequencies G5	Type of selection	Number of mapping locations	Chromosome	Position (best hit)	Annotated gene	Putative function	Ontology (Molecular function)
DA1	100007514_60	0.00154303	C/T	1.00/0.00	0.93/0.07	1.00/0.00	0.00/1.00	0.00/1.00	Neutral	1	chr2	5165007	Cc02g06530	Phosphoinositide phospholipase C 6	phosphoric diester hydrolase activity,phosphatidylinositol phospholipase C activity
DA1	100004710_58	0.00152941	G/A	1.00/0.00	0.89/0.11	1.00/0.00	0.00/1.00	0.00/1.00	Neutral	1	chr6	20412616	-	-	-
DA1	100004302_34	0.00152077	G/T	0.92/0.08	1.00/0.00	0.89/0.11	0.00/1.00	0.00/1.00	Neutral	1	chr10	3962476	-	-	-
DA1	100010792_33	0.00148912	C/G	1.00/0.00	0.96/0.04	1.00/0.00	0.25/0.75	0.00/1.00	Neutral	1	chr11	5724347	-	-	-
DA1	100009372_28	0.00148844	C/A	1.00/0.00	0.93/0.07	1.00/0.00	0.00/1.00	0.00/1.00	Neutral	1	chr10	2536240	Cc10g03440	Putative Uncharacterized membrane protein YOL092W	-
DA1	100003819_63	0.00148141	C/T	1.00/0.00	0.89/0.11	0.89/0.11	0.00/1.00	0.00/1.00	Neutral	1	chr2	14266259	-	-	-
DA1	100003407_43	0.00147434	C/G	0.92/0.08	0.93/0.07	0.89/0.11	0.00/1.00	0.00/1.00	Neutral	>1	chr3	10294905	Cc03g09040	Putative CYC02 protein	-
DA1	100002850_20	0.00147261	T/C	1.00/0.00	0.89/0.11	0.89/0.11	0.00/1.00	0.00/1.00	Neutral	1	chr5	16335125	-	-	-
DA1	100001425_20	0.00138467	T/C	1.00/0.00	0.86/0.14	1.00/0.00	0.00/1.00	0.00/1.00	Neutral	0	-	-	-	-	-
DA1	100000581_29	0.00136107	T/C	1.00/0.00	0.96/0.04	0.94/0.06	0.50/0.50	0.00/1.00	Neutral	0	-	-	-	-	-
DA1	100017447_13	0.001359	A/T	1.00/0.00	0.82/0.18	0.94/0.06	0.00/1.00	0.00/1.00	Neutral	1	chr7	14709124	Cc07g17550	Putative endonuclease or glycosyl hydrolase	-
DA1	100005637_63	0.00133826	G/T	1.00/0.00	0.71/0.29	0.83/0.17	0.00/1.00	0.00/1.00	Neutral	>1	chr1	37172835	Cc01g20620	Putative indole-3-acetic acid-amido synthetase GH3.9	-
DA1	100006677_52	0.00133121	A/T	1.00/0.00	0.93/0.07	1.00/0.00	0.50/0.50	0.00/1.00	Neutral	1	chr0	75937491	-	-	-
DA1	100008898_50	0.00132399	C/T	1.00/0.00	0.96/0.04	1.00/0.00	0.50/0.50	0.00/1.00	Neutral	>1	chr4	2461499	-	-	-
DA1	100009386_50	0.00132312	G/T	1.00/0.00	0.79/0.21	0.94/0.06	0.00/1.00	0.00/1.00	Neutral	1	chr10	5431033	-	-	-
DA1	100014794_33	0.00132088	C/T	1.00/0.00	0.75/0.25	1.00/0.00	0.00/1.00	0.00/1.00	Neutral	1	chr6	2800683	Cc06g03640	Hypothetical protein	-
DA1	100020197_28	0.00131663	G/T	1.00/0.00	0.96/0.04	0.94/0.06	0.00/1.00	0.00/1.00	Neutral	1	chr2	16484331	-	-	-
DA1	100013274_56	0.00131357	T/C	0.92/0.08	1.00/0.00	0.94/0.06	0.00/1.00	0.00/1.00	Neutral	1	chr2	16571103	-	-	-
DA1	100001942_27	0.00128893	G/C	1.00/0.00	1.00/0.00	1.00/0.00	0.50/0.50	0.00/1.00	Neutral	1	chr1	32388791	Cc01g14280	Putative serine/threonine-protein kinase-like protein CCR3	ATP bindingprotein serine/threonine kinase activity
DA1	100001458_14	0.00127498	G/T	0.83/0.17	0.79/0.21	0.94/0.06	0.00/1.00	0.00/1.00	Neutral	1	chr4	9990337	-	-	-
DA1	100001041_37	0.00126857	A/T	1.00/0.00	1.00/0.00	1.00/0.00	0.75/0.25	0.00/1.00	Neutral	0	-	-	-	-	-
DA1	100002038_54	0.00126429	G/C	1.00/0.00	0.90/0.10	0.94/0.06	0.00/1.00	0.00/1.00	Neutral	>1	chr4	19382989	-	-	-
DA1	100000930_10	0.00126301	C/T	1.00/0.00	0.75/0.25	0.89/0.11	0.00/1.00	0.00/1.00	Neutral	0	-	-	-	-	-
DA1	100003501_19	0.00126249	G/C	1.00/0.00	0.93/0.07	0.61/0.39	0.00/1.00	0.00/1.00	Neutral	1	chr6	2203851	-	-	-
DA1	100005242_67	0.0012589	T/C	0.92/0.08	0.88/0.12	1.00/0.00	0.25/0.75	0.00/1.00	Neutral	1	chr4	1956056	Cc04g02560	Putative uncharacterized protein	-
DA1	100014047_44	0.00125524	T/A	1.00/0.00	0.95/0.05	0.89/0.11	0.25/0.75	0.00/1.00	Neutral	1	chr5	22277921	-	-	-
DA1	100004217_15	0.00125046	C/T	1.00/0.00	1.00/0.00	1.00/0.00	0.75/0.25	0.00/1.00	Neutral	1	chr10	22084062	-	-	-
DA1	100013421_37	0.00123221	A/G	0.17/0.83	0.11/0.89	0.06/0.94	0.50/0.50	1.00/0.00	Neutral	>1	chr6	860181	-	-	-
DA1	100001248_10	0.00123191	G/A	1.00/0.00	1.00/0.00	0.94/0.06	0.75/0.25	0.00/1.00	Neutral	0	-	-	-	-	-
DA1	100001973_14	0.00122886	C/A	0.83/0.17	0.71/0.29	0.83/0.17	0.00/1.00	0.00/1.00	Neutral	0	-	-	-	-	-
DA1	100002757_9	0.00121462	T/A	0.58/0.42	0.93/0.07	0.78/0.22	0.00/1.00	0.00/1.00	Neutral	1	chr4	25950421	-	-	-
DA1	100010928_36	0.00120359	G/A	1.00/0.00	0.89/0.11	1.00/0.00	0.75/0.25	0.00/1.00	Neutral	1	chr7	15757056	Cc07g18440	Callose synthase 5	-
DA1	100005152_10	0.00119665	T/C	1.00/0.00	0.96/0.04	1.00/0.00	1.00/0.00	0.00/1.00	Neutral	1	chr8	1123412	-	-	-
DA1	100007854_33	0.00117915	A/G	1.00/0.00	0.70/0.30	1.00/0.00	0.00/1.00	0.00/1.00	Neutral	1	chr6	37248739	-	-	-
DA1	100002861_68	0.00117704	A/C	1.00/0.00	0.96/0.04	1.00/0.00	1.00/0.00	0.00/1.00	Neutral	1	chr4	4574269	Cc04g05990	Putative Zinc-finger domain of monoamine-oxidase A repressor R1	-
DA1	100002445_46	0.00117704	C/T	1.00/0.00	0.96/0.04	1.00/0.00	1.00/0.00	0.00/1.00	Neutral	1	chr7	10883287	Cc07g14200	Putative Chaperone DnaJ-domain superfamily protein	heat shock protein binding
DA1	100008146_64	0.00117704	G/A	1.00/0.00	0.96/0.04	1.00/0.00	1.00/0.00	0.00/1.00	Neutral	1	chr10	2098416	Cc10g02780	3-ketoacyl-CoA synthase 4	catalytic activity
DA1	100001447_41	0.00117704	T/G	1.00/0.00	0.96/0.04	1.00/0.00	1.00/0.00	0.00/1.00	Neutral	1	chr7	8266092	-	-	-
DA1	100006099_29	0.00117704	A/G	1.00/0.00	0.96/0.04	1.00/0.00	1.00/0.00	0.00/1.00	Neutral	1	chr10	4893588	-	-	-
DA1	100011383_55	0.00117704	T/A	1.00/0.00	0.96/0.04	1.00/0.00	1.00/0.00	0.00/1.00	Neutral	1	chr7	5224585	-	-	-
DA1	100003029_62	0.00117173	G/T	1.00/0.00	0.93/0.07	1.00/0.00	0.75/0.25	0.00/1.00	Neutral	1	chr1	36286133	Cc01g19440	ARM REPEAT PROTEIN INTERACTING WITH ABF2	protein binding
DA1	100001920_29	0.00116988	A/G	0.92/0.08	0.92/0.08	0.94/0.06	-	0.00/1.00	Neutral	1	chr10	5406453	-	-	-
DA1	100004060_49	0.00116896	C/T	1.00/0.00	0.96/0.04	0.94/0.06	1.00/0.00	0.00/1.00	Neutral	1	chr7	8033954	-	-	-
DA1	100003527_22	0.00116806	A/G	0.92/0.08	0.96/0.04	1.00/0.00	1.00/0.00	0.00/1.00	Neutral	1	chr7	5828323	-	-	-
DA1	100013317_58	0.00115882	T/C	1.00/0.00	0.96/0.04	1.00/0.00	1.00/0.00	0.00/1.00	Neutral	1	chr6	2864987	-	-	-
DA1	100002518_47	0.00115735	G/T	1.00/0.00	1.00/0.00	1.00/0.00	1.00/0.00	0.00/1.00	Positive	1	chr10	6242725	Cc10g07360	Putative uncharacterized protein	-
DA1	100003952_8	0.00115735	C/A	1.00/0.00	1.00/0.00	1.00/0.00	1.00/0.00	0.00/1.00	Positive	1	chr5	25836332	Cc05g11830	Putative uncharacterized protein	-
DA1	100005789_45	0.00115735	C/T	1.00/0.00	1.00/0.00	1.00/0.00	1.00/0.00	0.00/1.00	Positive	1	chr11	26561899	Cc11g09150	Putative ALG-2 interacting protein X	-
DA1	100003591_25	0.00115735	A/G	1.00/0.00	1.00/0.00	1.00/0.00	1.00/0.00	0.00/1.00	Positive	1	chr7	2231280	Cc07g03250	ABC transporter B family member 19	nucleoside-triphosphatase activity, ATPase activity, nucleotide binding
DA1	100006742_28	0.00115735	C/T	1.00/0.00	1.00/0.00	1.00/0.00	1.00/0.00	0.00/1.00	Positive	1	chr1	31810724	Cc01g13490	PAR1 protein	-
DA1	100001967_31	0.00115735	C/A	1.00/0.00	1.00/0.00	1.00/0.00	1.00/0.00	0.00/1.00	Positive	>1	chr0	10930930	Cc00g01750	Putative Calcium-dependent lipid-binding (CaLB domain) family protein	-
DA1	100011090_22	0.00115735	T/A	1.00/0.00	1.00/0.00	1.00/0.00	1.00/0.00	0.00/1.00	Positive	1	chr0	123629108	Cc00g19130	Hypothetical protein	hydrogen ion transmembrane transporter activity
DA1	100003076_46	0.00115735	T/A	1.00/0.00	1.00/0.00	1.00/0.00	1.00/0.00	0.00/1.00	Positive	1	chr2	54268267	-	-	-
DA1	100006677_43	0.00115735	C/A	1.00/0.00	1.00/0.00	1.00/0.00	1.00/0.00	0.00/1.00	Positive	1	chr0	75937491	-	-	-
DA1	100005356_10	0.00115735	T/G	1.00/0.00	1.00/0.00	1.00/0.00	1.00/0.00	0.00/1.00	Positive	1	chr3	313730	-	-	-
DA1	100003772_42	0.00115537	C/A	1.00/0.00	0.93/0.07	1.00/0.00	1.00/0.00	0.00/1.00	Neutral	1	chr6	380472	Cc06g00510	U-box domain-containing protein 16	ubiquitin-protein ligase activity, binding
DA1	100005171_12	0.00115537	C/A	1.00/0.00	0.93/0.07	1.00/0.00	1.00/0.00	0.00/1.00	Neutral	1	chr6	12595957	Cc06g14690	Cellulose synthase A catalytic subunit 7 [UDP-forming]	cellulose synthase (UDP-forming) activity, zinc ion binding, protein binding
DA1	100005432_47	0.00115317	T/A	1.00/0.00	1.00/0.00	1.00/0.00	1.00/0.00	0.00/1.00	Positive	1	chr1	33504517	-	-	-
DA1	100014467_58	0.00115205	G/A	1.00/0.00	0.96/0.04	1.00/0.00	1.00/0.00	0.00/1.00	Neutral	1	chr8	24574844	Cc08g09750	Probably inactive leucine-rich repeat receptor-like protein kinase At2g25790	protein serine/threonine kinase activity, protein binding, ATP binding
DA1	100033861_59	0.00115179	T/G	1.00/0.00	0.96/0.04	1.00/0.00	1.00/0.00	0.00/1.00	Neutral	1	chr7	5827898	-	-	-
DA1	100005572_56	0.00114908	T/A	1.00/0.00	1.00/0.00	1.00/0.00	0.00/1.00	0.17/0.83	Neutral	1	chr6	13355876	-	-	-
DA1	100008703_68	0.00114499	C/T	1.00/0.00	0.80/0.20	1.00/0.00	0.00/1.00	0.00/1.00	Neutral	1	chr11	32242107	-	-	-
DA1	100003350_26	0.00114407	C/G	1.00/0.00	0.89/0.11	0.78/0.22	0.50/0.50	0.00/1.00	Neutral	1	chr6	8837635	Cc06g10850	Zinc finger CCCH domain-containing protein 49	nucleic acid binding, zinc ion binding
DA1	100009919_46	0.00114112	G/A	1.00/0.00	0.73/0.27	1.00/0.00	0.00/1.00	0.00/1.00	Neutral	1	chr8	28975590	-	-	-
DA1	100009780_28	0.0011395	G/A	1.00/0.00	1.00/0.00	0.94/0.06	1.00/0.00	0.00/1.00	Neutral	1	chr2	15808508	-	-	-
DA1	100000695_17	0.00113901	C/T	1.00/0.00	0.82/0.18	0.89/0.11	0.50/0.50	0.00/1.00	Neutral	>1	chr8	1196355	Cc08g01200	Putative Secologanin synthase	monooxygenase activity, iron ion binding, electron carrier activity, heme binding
DA1	100006775_52	0.00113757	T/C	1.00/0.00	1.00/0.00	1.00/0.00	1.00/0.00	0.00/1.00	Positive	>1	chr0	22120439	-	-	-
DA1	100011111_62	0.0011361	G/A	1.00/0.00	1.00/0.00	1.00/0.00	1.00/0.00	0.00/1.00	Positive	1	chr11	29179341	-	-	-
DA1	100005693_22	0.00113587	T/C	1.00/0.00	0.96/0.04	1.00/0.00	1.00/0.00	0.00/1.00	Neutral	1	chr6	5650767	-	-	-
DA1	100005294_51	0.0011351	G/T	1.00/0.00	0.89/0.11	1.00/0.00	1.00/0.00	0.00/1.00	Neutral	>1	chr6	35880962	-	-	-
DA1	100003480_62	0.00113495	A/G	0.92/0.08	1.00/0.00	1.00/0.00	1.00/0.00	0.00/1.00	Neutral	1	chr1	36328889	-	-	-
DA1	100003556_59	0.00113266	G/A	0.83/0.17	0.75/0.25	0.83/0.17	0.00/1.00	0.00/1.00	Neutral	1	chr7	1489439	-	-	-
DA1	100014355_60	0.00113211	T/C	1.00/0.00	1.00/0.00	1.00/0.00	1.00/0.00	0.00/1.00	Positive	1	chr11	27484120	-	-	-
DA1	100006349_12	0.00113058	T/A	0.92/0.08	1.00/0.00	1.00/0.00	-	0.00/1.00	Positive	1	chr5	27138172	-	-	-
DA1	100009159_18	0.00112756	A/C	1.00/0.00	0.96/0.04	1.00/0.00	1.00/0.00	0.00/1.00	Neutral	1	chr7	7200218	-	-	-
DA1	100010404_51	0.00112552	A/G	1.00/0.00	0.92/0.08	1.00/0.00	1.00/0.00	0.00/1.00	Neutral	1	chr4	21206411	-	-	-
DA1	100006058_49	0.00112392	C/T	0.92/0.08	0.96/0.04	1.00/0.00	1.00/0.00	0.00/1.00	Neutral	1	chr7	277696	-	-	-
DA1	100010193_51	0.00112123	T/C	1.00/0.00	0.93/0.07	1.00/0.00	1.00/0.00	0.00/1.00	Neutral	1	chr11	32151912	-	-	-
DA1	100003879_37	0.00111537	A/G	1.00/0.00	0.93/0.07	0.94/0.06	1.00/0.00	0.00/1.00	Neutral	1	chr7	3671607	-	-	-
DA1	100002779_27	0.00111467	G/C	1.00/0.00	0.96/0.04	0.94/0.06	1.00/0.00	0.00/1.00	Neutral	1	chr2	19327885	-	-	-
DA1	100009065_37	0.00111302	G/A	1.00/0.00	0.96/0.04	1.00/0.00	1.00/0.00	0.00/1.00	Neutral	1	chr2	52827168	Cc02g38080	Putative pectate lyase 2	-
DA1	100002602_6	0.00111271	C/T	0.92/0.08	0.93/0.07	1.00/0.00	1.00/0.00	0.00/1.00	Neutral	1	chr6	12127198	-	-	-
DA1	100001678_34	0.00111146	G/C	1.00/0.00	0.93/0.07	0.94/0.06	1.00/0.00	0.00/1.00	Neutral	1	chr2	1637243	-	-	-
DA1	100009845_46	0.00111107	G/C	1.00/0.00	0.96/0.04	1.00/0.00	1.00/0.00	0.00/1.00	Neutral	0	-	-	Cc06g10910	Asparagine--tRNA ligase, cytoplasmic 1	asparagine-tRNA ligase activity, aspartate-tRNA ligase activity, aminoacyl-tRNA ligase activity, nucleic acid binding, ATP binding
DA1	100013429_7	0.0011098	A/T	1.00/0.00	1.00/0.00	1.00/0.00	1.00/0.00	0.00/1.00	Positive	1	chr6	20263198	Cc06g19090	Ubiquitin-fold modifier 1	-
DA1	100003985_48	0.00110794	G/C	1.00/0.00	0.92/0.08	1.00/0.00	1.00/0.00	0.00/1.00	Neutral	1	chr4	4290882	-	-	-
DA1	100010899_11	0.00110522	T/A	1.00/0.00	0.81/0.19	0.72/0.28	0.25/0.75	0.00/1.00	Neutral	1	chr7	17185960	Cc07g19050	Probable LRR receptor-like serine/threonine-protein kinase At5g63710	protein serine/threonine kinase activity, protein binding, ATP binding
DA1	100008359_25	0.00110231	A/G	1.00/0.00	0.92/0.08	1.00/0.00	1.00/0.00	0.00/1.00	Neutral	1	chr11	32385657	Cc11g16130	Putative terminal EAR1-like 1	nucleotide binding
DA1	100009451_22	0.00109893	C/A	1.00/0.00	0.96/0.04	0.86/0.14	1.00/0.00	0.00/1.00	Neutral	>1	chr0	100253050	Cc02g15110	Putative Protein of unknown function (DUF688)	-
DA1	100003959_65	0.00109884	A/G	0.92/0.08	1.00/0.00	1.00/0.00	1.00/0.00	0.00/1.00	Neutral	>1	chr0	140884575	-	-	-
DA1	100002822_54	0.0010977	G/T	0.92/0.08	0.96/0.04	1.00/0.00	1.00/0.00	0.00/1.00	Neutral	1	chr5	27241165	Cc05g13750	DEAD-box ATP-dependent RNA helicase 32	ATP-dependent helicase activity
DA1	100006639_64	0.00109591	T/A	1.00/0.00	0.75/0.25	1.00/0.00	0.00/1.00	0.00/1.00	Neutral	1	chr6	5609395	-	-	-
DA1	100001806_38	0.00109357	C/T	0.92/0.08	0.96/0.04	1.00/0.00	1.00/0.00	0.00/1.00	Neutral	1	chr11	31731134	Cc11g15200	Senescence/dehydration-associated protein-related	-
DA1	100001089_6	0.00109357	T/C	0.92/0.08	0.96/0.04	1.00/0.00	1.00/0.00	0.00/1.00	Neutral	1	chr2	53730670	-	-	-
DA1	100009618_61	0.0010923	T/C	1.00/0.00	1.00/0.00	0.83/0.17	1.00/0.00	0.00/1.00	Neutral	1	chr1	199017	Cc01g00200	RuBisCO large subunit-binding protein subunit beta, chloroplastic	ATP bindingprotein binding
DA1	100002156_7	0.00109161	G/C	1.00/0.00	0.90/0.10	1.00/0.00	1.00/0.00	0.00/1.00	Neutral	1	chr4	13814831	Cc04g12590	FKBP12-interacting protein of 37 kDa, putative	-
DA1	100002007_34	0.00108477	T/C	0.92/0.08	0.96/0.04	0.94/0.06	1.00/0.00	0.00/1.00	Neutral	1	chr10	25270693	-	-	-
DA1	100003203_45	0.00108429	C/A	0.17/0.83	0.21/0.79	0.39/0.61	1.00/0.00	1.00/0.00	Neutral	1	chr9	402315	-	-	-
DA1	100008706_42	0.00107248	G/A	1.00/0.00	0.92/0.08	1.00/0.00	1.00/0.00	0.00/1.00	Neutral	1	chr7	6751421	Cc07g09210	Probable protein phosphatase 2C 80	phosphoprotein phosphatase activity, catalytic activity
DA1	100001902_61	0.00107169	G/T	1.00/0.00	0.96/0.04	1.00/0.00	1.00/0.00	0.00/1.00	Neutral	1	chr9	2302497	Cc09g02700	G-type lectin S-receptor-like serine/threonine-protein kinase At1g11330	protein serine/threonine kinase activity, ATP binding
DA1	100016164_52	0.00107138	G/A	1.00/0.00	0.96/0.04	0.94/0.06	1.00/0.00	0.00/1.00	Neutral	1	chr4	7429	-	-	-
DA1	100000293_32	0.001067	G/A	1.00/0.00	0.86/0.14	0.78/0.22	1.00/0.00	0.00/1.00	Neutral	0	-	-	Cc03g07870	Putative uncharacterized protein	sequence-specific DNA binding transcription factor activity
DA1	100004909_26	0.00106633	G/A	0.92/0.08	0.89/0.11	0.94/0.06	0.00/1.00	0.17/0.83	Neutral	1	chr2	20231687	-	-	-
DA1	100012241_51	0.00106447	C/A	0.25/0.75	0.33/0.67	0.06/0.94	1.00/0.00	1.00/0.00	Neutral	1	chr7	7700299	-	-	-
DA1	100007110_29	0.00106415	A/G	0.92/0.08	1.00/0.00	1.00/0.00	1.00/0.00	0.00/1.00	Neutral	1	chr4	621276	-	-	-
DA1	100003919_67	0.0010616	T/G	1.00/0.00	0.93/0.07	1.00/0.00	1.00/0.00	0.00/1.00	Neutral	1	chr2	44260990	-	-	-
DA1	100004652_60	0.00105961	A/G	0.50/0.50	0.18/0.82	0.11/0.89	1.00/0.00	1.00/0.00	Neutral	>1	chr0	108483510	Cc00g15640	Fcf2 pre-rRNA processing protein	-
DA1	100029218_61	0.00105944	T/A	1.00/0.00	0.93/0.07	1.00/0.00	1.00/0.00	0.00/1.00	Neutral	1	chr5	23167652	-	-	-
DA1	100002674_8	0.00105669	G/A	1.00/0.00	0.89/0.11	0.94/0.06	1.00/0.00	0.00/1.00	Neutral	1	chr2	53388817	-	-	-
DA1	100006551_48	0.00105162	T/G	1.00/0.00	0.88/0.12	0.94/0.06	1.00/0.00	0.00/1.00	Neutral	1	chr8	28480163	-	-	-
DA1	100000766_35	0.00104	G/C	1.00/0.00	0.89/0.11	0.89/0.11	1.00/0.00	0.00/1.00	Neutral	1	chr0	40636709	-	-	-
DA1	100009022_68	0.00103414	C/G	1.00/0.00	0.96/0.04	0.94/0.06	1.00/0.00	0.00/1.00	Neutral	1	chr2	20858322	-	-	-
DA1	100011422_20	0.00102831	G/A	1.00/0.00	0.88/0.12	1.00/0.00	1.00/0.00	0.00/1.00	Neutral	>1	chr2	2533028	-	-	-
DA1	100014212_15	0.00102699	C/A	1.00/0.00	0.79/0.21	1.00/0.00	1.00/0.00	0.00/1.00	Neutral	1	chr0	11115881	-	-	-
DA1	100004735_32	0.00102685	T/C	0.92/0.08	0.92/0.08	1.00/0.00	1.00/0.00	0.00/1.00	Neutral	1	chr11	32969851	-	-	-
DA1	100003102_42	0.0010262	G/A	1.00/0.00	0.77/0.23	1.00/0.00	1.00/0.00	0.00/1.00	Neutral	1	chr6	12598555	-	-	-
DA1	100015355_36	0.00102292	C/A	1.00/0.00	0.73/0.27	0.67/0.33	0.00/1.00	0.00/1.00	Neutral	1	chr2	6311067	Cc02g07930	CASP-like protein PIMP1	-
DA1	100002335_17	0.00101234	A/G	0.92/0.08	0.89/0.11	0.94/0.06	1.00/0.00	0.00/1.00	Neutral	1	chr6	1022960	Cc06g01250	Calcium-dependent protein kinase 13	protein serine/threonine kinase activity, calcium ion binding
DA1	100004602_21	0.00101216	G/C	1.00/0.00	0.85/0.15	1.00/0.00	1.00/0.00	0.00/1.00	Neutral	1	chr3	1741912	Cc03g02280	CASP-like protein VIT_05s0020g01820	-
DA1	100013933_37	0.00101199	T/G	1.00/0.00	0.68/0.32	1.00/0.00	0.00/1.00	0.00/1.00	Neutral	1	chr6	13754594	-	-	-
DA1	100003585_67	0.00101016	C/T	0.50/0.50	0.82/0.18	0.78/0.22	0.00/1.00	0.00/1.00	Neutral	1	chr6	5380763	Cc06g06710	Putative Nuclear transcription factor Y subunit A-2	sequence-specific DNA binding transcription factor activity
DA1	100007041_61	0.00100921	C/G	0.92/0.08	0.89/0.11	0.89/0.11	0.75/0.25	0.00/1.00	Neutral	1	chr10	350143	-	-	-
DA1	100002838_65	0.00100834	C/T	0.75/0.25	0.86/0.14	0.89/0.11	0.25/0.75	0.00/1.00	Neutral	1	chr1	34070883	-	-	-
DA1	100017251_19	0.000999906	C/T	1.00/0.00	0.85/0.15	0.94/0.06	1.00/0.00	0.00/1.00	Neutral	1	chr4	9519402	-	-	-
DA1	100010539_25	0.000999365	A/G	1.00/0.00	0.96/0.04	0.78/0.22	1.00/0.00	0.00/1.00	Neutral	1	chr1	1291525	Cc01g00810	Putative Protein midA, mitochondrial	-
DA1	100009234_19	0.000998511	A/G	1.00/0.00	0.64/0.36	0.94/0.06	0.00/1.00	0.00/1.00	Neutral	1	chr6	4720371	Cc06g05960	Putative uncharacterized protein	-
DA1	100007597_23	0.000994785	T/C	1.00/0.00	0.90/0.10	1.00/0.00	1.00/0.00	0.00/1.00	Neutral	>1	chr4	2790210	-	-	-
DA1	100006276_54	0.000993939	A/G	0.92/0.08	0.91/0.09	1.00/0.00	1.00/0.00	0.00/1.00	Neutral	1	chr6	8955319	-	-	-
DA1	100005455_46	0.000989582	G/C	1.00/0.00	0.64/0.36	1.00/0.00	0.25/0.75	0.00/1.00	Neutral	1	chr2	5313208	-	-	-
DA1	100004175_42	0.000986872	A/G	1.00/0.00	0.86/0.14	0.94/0.06	1.00/0.00	0.00/1.00	Neutral	1	chr10	2240521	-	-	-
DA1	100005519_59	0.000976664	A/G	0.92/0.08	0.92/0.08	1.00/0.00	1.00/0.00	0.00/1.00	Neutral	1	chr4	424734	Cc04g00550	Autoinhibited H+ ATPase	ATPase activity
DA1	100004923_67	0.000976293	C/T	1.00/0.00	0.79/0.21	0.94/0.06	0.75/0.25	0.00/1.00	Neutral	0	-	-	Cc11g01550	Putative Cytochrome P450 76C4	monooxygenase activity, iron ion binding, electron carrier activity, heme binding
DA1	100018611_46	0.000970618	C/T	0.83/0.17	1.00/0.00	0.94/0.06	1.00/0.00	0.00/1.00	Neutral	1	chr2	15177300	-	-	-
DA1	100001533_45	0.000969085	G/A	0.83/0.17	0.96/0.04	1.00/0.00	1.00/0.00	0.00/1.00	Neutral	1	chr1	37443467	Cc01g21060	Putative Exopolygalacturonase clone GBGE184	polygalacturonase activity
DA1	100006040_50	0.000963684	T/C	0.67/0.33	0.71/0.29	0.61/0.39	0.00/1.00	0.00/1.00	Neutral	1	chr7	16985316	-	-	-
DA1	100002638_34	0.000961369	C/T	0.92/0.08	0.93/0.07	1.00/0.00	1.00/0.00	0.00/1.00	Neutral	1	chr1	37322567	-	-	-
DA1	100001589_40	0.000957007	A/G	0.92/0.08	0.91/0.09	0.94/0.06	1.00/0.00	0.00/1.00	Neutral	1	chr2	22247263	Cc02g24900	Homeobox-leucine zipper protein HAT3	transcription regulator activity,sequence-specific DNA binding transcription factor activity
DA1	100002655_67	0.000949432	C/T	1.00/0.00	0.89/0.11	1.00/0.00	0.25/0.75	0.17/0.83	Neutral	1	chr9	263181	Cc09g00400	Oligopeptide transporter 3	-
DA1	100003529_60	0.000941733	C/G	1.00/0.00	0.57/0.43	1.00/0.00	0.00/1.00	0.00/1.00	Neutral	1	chr11	32114203	-	-	-
DA1	100003817_67	0.000937553	T/C	1.00/0.00	0.73/0.27	0.94/0.06	0.50/0.50	0.00/1.00	Neutral	1	chr6	12442142	-	-	-
DA1	100002989_66	0.000930026	C/G	0.92/0.08	0.79/0.21	0.50/0.50	0.00/1.00	0.00/1.00	Neutral	>1	chr2	29524838	-	-	-
DA1	100003007_19	0.000928139	C/T	1.00/0.00	0.71/0.29	0.94/0.06	1.00/0.00	0.00/1.00	Neutral	1	chr8	27214169	-	-	-
DA1	100010735_49	0.000921294	C/G	1.00/0.00	0.82/0.18	0.94/0.06	1.00/0.00	0.00/1.00	Neutral	1	chr9	2406833	-	-	-
DA1	100002160_68	0.000915112	G/A	0.58/0.42	0.82/0.18	0.89/0.11	0.50/0.50	0.00/1.00	Neutral	1	chr1	30193545	-	-	-
DA1	100002082_5	0.000910438	C/G	1.00/0.00	0.82/0.18	0.94/0.06	1.00/0.00	0.00/1.00	Neutral	1	chr11	29822461	Cc11g12830	Expansin-A1	-
DA1	100005557_65	0.000899965	A/G	1.00/0.00	0.73/0.27	0.83/0.17	0.00/1.00	0.00/1.00	Neutral	1	chr5	20629543	Cc05g05960	Uncharacterized GPI-anchored protein At4g28100	-
DA1	100004908_19	0.000894418	T/C	0.50/0.50	0.79/0.21	0.78/0.22	0.00/1.00	0.00/1.00	Neutral	1	chr6	2241689	Cc06g02820	Putative unknown protein; INVOLVED IN	-
DA1	100012037_51	0.000894377	C/T	0.92/0.08	0.75/0.25	0.94/0.06	0.00/1.00	0.00/1.00	Neutral	1	chr6	10082540	Cc06g12490	Putative Probable polygalacturonase	polygalacturonase activity
DA1	100002724_20	0.000883078	T/A	1.00/0.00	0.86/0.14	1.00/0.00	1.00/0.00	0.00/1.00	Neutral	1	chr11	31840487	-	-	-
DA2	100010555_55	0.00128096	G/A	1.00/0.00	0.85/0.15	1.00/0.00	0.00/1.00	1.00/0.00	Neutral	1	chr10	6356037	-	-	-
DA2	100008441_26	0.00123748	G/A	1.00/0.00	0.89/0.11	1.00/0.00	0.00/1.00	1.00/0.00	Neutral	1	chr2	3087410	-	-	-
DA2	100007739_66	0.00123226	C/T	1.00/0.00	0.88/0.12	0.94/0.06	0.00/1.00	1.00/0.00	Neutral	>1	chr1	31431303	-	-	-
DA2	100003125_68	0.00122265	G/T	1.00/0.00	0.58/0.42	0.94/0.06	0.00/1.00	1.00/0.00	Neutral	1	chr5	26913547	-	-	-
DA2	100006998_65	0.00122172	A/T	0.92/0.08	0.91/0.09	1.00/0.00	0.00/1.00	1.00/0.00	Neutral	1	chr1	35808362	-	-	-
DA2	100013385_59	0.00121932	A/G	1.00/0.00	0.92/0.08	1.00/0.00	0.00/1.00	1.00/0.00	Neutral	1	chr1	30961745	-	-	-
DA2	100003170_19	0.00120993	G/A	1.00/0.00	0.86/0.14	1.00/0.00	0.00/1.00	1.00/0.00	Neutral	1	chr6	15458878	Cc06g17020	Putative Receptor-like protein 12	protein binding
DA2	100060721_12	0.00120871	C/G	1.00/0.00	0.90/0.10	1.00/0.00	0.00/1.00	1.00/0.00	Neutral	1	chr0	194355118	-	-	-
DA2	100004044_40	0.00120542	A/G	1.00/0.00	0.93/0.07	1.00/0.00	0.00/1.00	1.00/0.00	Neutral	1	chr8	31303944	Cc08g16900	Putative NAC domain-containing protein 12	DNA binding
DA2	100004216_66	0.00120542	T/C	1.00/0.00	0.93/0.07	1.00/0.00	0.00/1.00	1.00/0.00	Neutral	1	chr8	28744759	Cc08g13630	Putative Subtilisin-like protease	identical protein binding, serine-type endopeptidase activity
DA2	100005880_25	0.00120542	T/G	1.00/0.00	0.93/0.07	1.00/0.00	0.00/1.00	1.00/0.00	Neutral	1	chr8	30895135	-	-	-
DA2	100000727_7	0.00120542	C/G	1.00/0.00	0.93/0.07	1.00/0.00	0.00/1.00	1.00/0.00	Neutral	0	-	-	-	-	-
DA2	100005060_40	0.00120184	T/C	1.00/0.00	0.93/0.07	1.00/0.00	0.00/1.00	1.00/0.00	Neutral	1	chr7	15135860	-	-	-
DA2	100012034_67	0.00119484	A/C	1.00/0.00	0.92/0.08	1.00/0.00	0.00/1.00	1.00/0.00	Neutral	1	chr6	16538753	-	-	-
DA2	100004263_12	0.00116464	C/T	0.92/0.08	0.92/0.08	0.94/0.06	0.00/1.00	1.00/0.00	Neutral	1	chr9	17237742	-	-	-
DA2	100005081_16	0.00113796	T/C	1.00/0.00	0.89/0.11	1.00/0.00	0.00/1.00	1.00/0.00	Neutral	1	chr2	6273612	Cc02g07840	Glucan endo-1,3-beta-glucosidase	catalytic activity, cation binding
DA2	100004120_31	0.00112828	C/A	1.00/0.00	0.89/0.11	0.89/0.11	0.00/1.00	1.00/0.00	Neutral	1	chr10	1387374	-	-	-
DA2	100011030_8	0.00112112	G/C	1.00/0.00	0.96/0.04	1.00/0.00	0.00/1.00	1.00/0.00	Neutral	1	chr1	34719791	Cc01g17430	Putative Transcription factor PIF1	transcription regulator activity
DA2	100008951_11	0.00112112	C/G	1.00/0.00	0.96/0.04	1.00/0.00	0.00/1.00	1.00/0.00	Neutral	1	chr1	27993206	Cc01g09360	Putative poly [ADP-ribose] polymerase 3	NAD+ ADP-ribosyltransferase activity
DA2	100009622_45	0.00112112	T/G	1.00/0.00	0.96/0.04	1.00/0.00	0.00/1.00	1.00/0.00	Neutral	>1	chr1	34687501	-	-	-
DA2	100003001_40	0.00112112	G/C	1.00/0.00	0.96/0.04	1.00/0.00	0.00/1.00	1.00/0.00	Neutral	1	chr1	31345838	-	-	-
DA2	100005495_45	0.00112112	A/C	1.00/0.00	0.96/0.04	1.00/0.00	0.00/1.00	1.00/0.00	Neutral	1	chr11	27467330	-	-	-
DA2	100005135_40	0.00112112	A/T	1.00/0.00	0.96/0.04	1.00/0.00	0.00/1.00	1.00/0.00	Neutral	1	chr7	519746	-	-	-
DA2	100003340_42	0.00112112	G/A	1.00/0.00	0.96/0.04	1.00/0.00	0.00/1.00	1.00/0.00	Neutral	1	chr1	30587090	-	-	-
DA2	100009620_18	0.00112112	C/T	1.00/0.00	0.96/0.04	1.00/0.00	0.00/1.00	1.00/0.00	Neutral	1	chr1	32410524	-	-	-
DA2	100009846_18	0.00112075	T/C	1.00/0.00	0.96/0.04	1.00/0.00	0.00/1.00	1.00/0.00	Neutral	1	chr2	429680	Cc02g00550	Putative ABC transporter B family member 19	nucleoside-triphosphatase activity
DA2	100017073_35	0.00111736	C/A	1.00/0.00	0.96/0.04	1.00/0.00	0.00/1.00	1.00/0.00	Neutral	1	chr6	15365524	-	-	-
DA2	100005373_47	0.00111733	C/T	1.00/0.00	0.85/0.15	1.00/0.00	0.00/1.00	1.00/0.00	Neutral	1	chr2	54145936	-	-	-
DA2	100005563_38	0.00111708	T/G	1.00/0.00	0.96/0.04	1.00/0.00	0.00/1.00	1.00/0.00	Neutral	1	chr7	1211622	Cc07g01790	Putative WD repeat-containing protein 82-B	-
DA2	100014522_49	0.00111597	C/T	1.00/0.00	0.96/0.04	1.00/0.00	0.00/1.00	1.00/0.00	Neutral	1	chr11	32241405	Cc11g15890	Putative GDSL esterase/lipase At5g14450	-
DA2	100017415_54	0.00111403	A/C	1.00/0.00	0.96/0.04	1.00/0.00	0.00/1.00	1.00/0.00	Neutral	1	chr2	1275861	Cc02g01620	Probable pectinesterase/pectinesterase inhibitor 34	pectinesterase activity, enzyme inhibitor activity
DA2	100003561_44	0.00111204	C/T	1.00/0.00	0.96/0.04	1.00/0.00	0.00/1.00	1.00/0.00	Neutral	1	chr2	2730790	-	-	-
DA2	100002672_20	0.00110834	G/C	1.00/0.00	0.54/0.46	1.00/0.00	0.00/1.00	1.00/0.00	Neutral	0	-	-	Cc02g00820	Putative Two-component response regulator-like APRR5	two-component response regulator activity
DA2	100003356_39	0.00110763	T/A	1.00/0.00	0.96/0.04	1.00/0.00	0.00/1.00	1.00/0.00	Neutral	1	chr4	10143176	Cc04g10730	Replication factor C / DNA polymerase III gamma-tau subunit, putative	nucleoside-triphosphatase activity, DNA-directed DNA polymerase activity, ATP binding
DA2	100005388_22	0.00110337	A/G	1.00/0.00	0.96/0.04	0.94/0.06	0.00/1.00	1.00/0.00	Neutral	1	chr7	6047992	-	-	-
DA2	100008457_48	0.00110185	G/A	0.92/0.08	0.96/0.04	1.00/0.00	0.00/1.00	1.00/0.00	Neutral	1	chr11	32541182	-	-	-
DA2	100010661_20	0.00109992	A/G	1.00/0.00	0.96/0.04	0.94/0.06	0.00/1.00	1.00/0.00	Neutral	1	chr6	36662721	Cc06g23480	Hypothetical protein	protein binding
DA2	100002622_55	0.00109345	A/G	0.92/0.08	0.96/0.04	0.94/0.06	0.00/1.00	1.00/0.00	Neutral	1	chr5	24368909	-	-	-
DA2	100010469_29	0.0010934	G/C	1.00/0.00	0.96/0.04	1.00/0.00	0.00/1.00	1.00/0.00	Neutral	1	chr3	291861	Cc03g00410	Putative Probable beta-1,3-galactosyltransferase 16	galactosyltransferase activity
DA2	100015226_43	0.00108979	C/G	1.00/0.00	0.96/0.04	1.00/0.00	0.00/1.00	1.00/0.00	Neutral	>1	chr5	720394	-	-	-
DA2	100005118_64	0.00108257	C/A	1.00/0.00	0.88/0.12	1.00/0.00	0.00/1.00	-	Positive	1	chr7	4036130	Cc07g05740	LOB domain-containing protein 36	-
DA2	100007761_8	0.00107835	G/A	1.00/0.00	0.96/0.04	0.89/0.11	0.00/1.00	1.00/0.00	Neutral	1	chr2	716157	-	-	-
DA2	100013662_13	0.00107823	T/C	1.00/0.00	0.96/0.04	1.00/0.00	0.00/1.00	1.00/0.00	Neutral	1	chr7	5928373	-	-	-
DA2	100010629_62	0.0010624	T/A	1.00/0.00	0.96/0.04	1.00/0.00	0.00/1.00	1.00/0.00	Neutral	1	chr5	14665947	Cc05g03360	Putative U5 small nuclear ribonucleoprotein 200 kDa helicase	-
DA2	100001696_19	0.0010624	T/G	1.00/0.00	0.96/0.04	1.00/0.00	0.00/1.00	1.00/0.00	Neutral	1	chr6	6455602	Cc06g08050	Putative Tetratricopeptide repeat (TPR)-like superfamily protein	binding
DA2	100009465_43	0.0010624	A/G	1.00/0.00	0.96/0.04	1.00/0.00	0.00/1.00	1.00/0.00	Neutral	1	chr4	1978782	Cc04g02570	Histidine-containing phosphotransfer protein 4	signal transducer activity
DA2	100002395_59	0.0010624	G/C	1.00/0.00	0.96/0.04	1.00/0.00	0.00/1.00	1.00/0.00	Neutral	1	chr6	5361808	-	-	-
DA2	100006159_28	0.00106016	C/T	1.00/0.00	0.96/0.04	1.00/0.00	0.00/1.00	1.00/0.00	Neutral	1	chr8	800268	-	-	-
DA2	100035256_11	0.00105846	C/G	1.00/0.00	0.96/0.04	1.00/0.00	0.00/1.00	1.00/0.00	Neutral	1	chr4	541181	Cc04g00750	Putative Remorin family protein	-
DA2	100006700_19	0.00105735	G/T	0.92/0.08	0.96/0.04	1.00/0.00	0.00/1.00	1.00/0.00	Neutral	>1	chr3	7231865	-	-	-
DA2	100009226_45	0.00105527	A/G	1.00/0.00	0.96/0.04	0.94/0.06	0.00/1.00	1.00/0.00	Neutral	1	chr9	22295285	Cc09g10930	Cellulose synthase-like protein D4	-
DA2	100001819_40	0.00105415	A/T	0.88/0.12	0.85/0.15	1.00/0.00	0.00/1.00	1.00/0.00	Neutral	1	chr8	24506715	-	-	-
DA2	100011947_60	0.00105349	T/G	1.00/0.00	0.96/0.04	1.00/0.00	0.00/1.00	1.00/0.00	Neutral	1	chr8	898643	-	-	-
DA2	100008184_63	0.0010503	A/G	1.00/0.00	0.75/0.25	1.00/0.00	0.00/1.00	1.00/0.00	Neutral	1	chr0	4465172	Cc00g01030	Putative Uncharacterized protein	-
DA2	100008037_57	0.00104727	C/G	1.00/0.00	0.61/0.39	1.00/0.00	0.00/1.00	1.00/0.00	Neutral	1	chr2	17712854	Cc02g19720	LOB domain-containing protein, putative	-
DA2	100003432_21	0.00104511	T/A	1.00/0.00	0.96/0.04	0.94/0.06	0.00/1.00	1.00/0.00	Neutral	1	chr6	10277964	Cc06g12630	Respiratory burst oxidase homolog protein E	flavin adenine dinucleotide binding, oxidoreductase activity, calcium ion binding, peroxidase activity
DA2	100005282_68	0.00104511	G/T	1.00/0.00	0.96/0.04	0.94/0.06	0.00/1.00	1.00/0.00	Neutral	1	chr9	22026833	Cc09g10620	Putative LysM domain-containing GPI-anchored protein 2	-
DA2	100004052_43	0.0010393	G/A	1.00/0.00	0.85/0.15	1.00/0.00	0.00/1.00	-	Positive	1	chr1	33149928	-	-	-
DA2	100011001_57	0.00103541	T/C	1.00/0.00	0.96/0.04	1.00/0.00	0.00/1.00	1.00/0.00	Neutral	1	chr6	9532721	Cc06g11800	Putative zinc ion binding	zinc ion binding, nucleic acid binding
DA2	100003946_29	0.00103369	G/T	1.00/0.00	0.96/0.04	0.94/0.06	0.00/1.00	1.00/0.00	Neutral	1	chr1	14035481	Cc01g04500	Putative uncharacterized protein	zinc ion binding
DA2	100000784_48	0.00103354	C/T	0.92/0.08	0.92/0.08	0.94/0.06	0.00/1.00	-	Neutral	0	-	-	-	-	-
DA2	100003839_42	0.00103064	A/C	1.00/0.00	0.96/0.04	1.00/0.00	0.00/1.00	-	Positive	1	chr7	6472634	-	-	-
DA2	100007896_27	0.00102617	A/G	0.92/0.08	0.86/0.14	0.94/0.06	0.00/1.00	1.00/0.00	Neutral	1	chr7	6375070	-	-	-
DA2	100012019_62	0.00102529	G/A	1.00/0.00	0.96/0.04	1.00/0.00	0.00/1.00	1.00/0.00	Neutral	1	chr4	875342	Cc04g01200	Putative exocyst subunit exo70 family protein D3	-
DA2	100007519_14	0.0010247	T/C	1.00/0.00	0.96/0.04	1.00/0.00	0.00/1.00	-	Positive	1	chr1	34483234	-	-	-
DA2	100012281_67	0.00102039	G/T	1.00/0.00	0.67/0.33	0.89/0.11	0.00/1.00	-	Neutral	1	chr4	4529682	-	-	-
DA2	100013471_5	0.00101487	A/G	1.00/0.00	0.96/0.04	1.00/0.00	0.00/1.00	1.00/0.00	Neutral	1	chr4	963210	-	-	-
DA2	100001488_50	0.00101037	G/A	0.92/0.08	0.96/0.04	0.94/0.06	0.00/1.00	1.00/0.00	Neutral	1	chr6	5375593	Cc06g06690	Putative deoxyribonuclease TATDN1	-
DA2	100006409_42	0.001005	T/C	1.00/0.00	0.89/0.11	1.00/0.00	0.00/1.00	1.00/0.00	Neutral	1	chr1	4866157	-	-	-
DA2	100005260_65	0.00100245	T/A	0.83/0.17	0.96/0.04	1.00/0.00	0.00/1.00	1.00/0.00	Neutral	1	chr6	6627944	-	-	-
DA2	100003115_9	0.000994351	G/A	0.83/0.17	0.89/0.11	1.00/0.00	0.00/1.00	1.00/0.00	Neutral	1	chr2	973039	Cc02g01210	Putative Dof zinc finger protein DOF4.6	zinc ion binding, DNA binding
DA2	100020453_60	0.000992769	G/C	1.00/0.00	1.00/0.00	1.00/0.00	0.00/1.00	1.00/0.00	Positive	1	chr6	4260315	Cc06g05360	Putative unknown protein; BEST Arabidopsis thaliana protein match is	-
DA2	100014564_8	0.000992769	A/C	1.00/0.00	1.00/0.00	1.00/0.00	0.00/1.00	1.00/0.00	Positive	1	chr6	8502922	-	-	-
DA2	100008431_35	0.000986712	T/G	0.40/0.60	0.89/0.11	1.00/0.00	0.00/1.00	1.00/0.00	Neutral	1	chr0	59202026	Cc00g07320	Somatic embryogenesis receptor kinase 1	protein binding
DA2	100005031_64	0.000986111	C/A	1.00/0.00	1.00/0.00	1.00/0.00	0.00/1.00	1.00/0.00	Positive	>1	chr0	180083078	-	-	-
DA2	100004489_8	0.00098335	G/A	1.00/0.00	1.00/0.00	1.00/0.00	0.00/1.00	1.00/0.00	Positive	1	chr2	9151859	Cc02g11230	Phenylalanine ammonia-lyase	ammonia-lyase activity, catalytic activity
DA2	100020294_26	0.00098335	C/T	1.00/0.00	1.00/0.00	1.00/0.00	0.00/1.00	1.00/0.00	Positive	1	chr10	26131328	Cc10g15120	Putative Phytosulfokine receptor 1	ATP binding, protein serine/threonine kinase activity, protein kinase activity
DA2	100007302_24	0.00098335	G/C	1.00/0.00	1.00/0.00	1.00/0.00	0.00/1.00	1.00/0.00	Positive	1	chr2	15470058	Cc02g16820	tRNA-dihydrouridine(47) synthase [NAD(P)(+)]-like	flavin adenine dinucleotide binding, tRNA dihydrouridine synthase activity, zinc ion binding
DA2	100005905_47	0.00098335	C/A	1.00/0.00	1.00/0.00	1.00/0.00	0.00/1.00	1.00/0.00	Positive	1	chr8	24769380	Cc08g09940	Putative Receptor-like protein kinase HSL1	ATP binding, protein serine/threonine kinase activity
DA2	100010791_58	0.00098335	A/G	1.00/0.00	1.00/0.00	1.00/0.00	0.00/1.00	1.00/0.00	Positive	1	chr0	124562168	Cc00g19360	Hypothetical protein	-
DA2	100008075_24	0.00098335	A/G	1.00/0.00	1.00/0.00	1.00/0.00	0.00/1.00	1.00/0.00	Positive	>1	chr6	1036573	Cc03g04550	3-ketoacyl-CoA synthase 17	catalytic activity
DA2	100001347_18	0.00098335	T/G	1.00/0.00	1.00/0.00	1.00/0.00	0.00/1.00	1.00/0.00	Positive	1	chr11	32545519	Cc11g16330	Putative Two-component response regulator ARR11	DNA binding, two-component response regulator activity
DA2	100032938_30	0.00098335	T/C	1.00/0.00	1.00/0.00	1.00/0.00	0.00/1.00	1.00/0.00	Positive	0	-	-	Cc03g05120	Putative Uncharacterized protein At4g14450, chloroplastic	-
DA2	100001362_24	0.00098335	G/C	1.00/0.00	1.00/0.00	1.00/0.00	0.00/1.00	1.00/0.00	Positive	0	-	-	Cc02g16820	tRNA-dihydrouridine(47) synthase [NAD(P)(+)]-like	flavin adenine dinucleotide binding, tRNA dihydrouridine synthase activity, zinc ion binding
DA2	100008644_67	0.00098335	T/C	1.00/0.00	1.00/0.00	1.00/0.00	0.00/1.00	1.00/0.00	Positive	>1	chr0	92821451	-	-	-
DA2	100006664_62	0.00098335	C/T	1.00/0.00	1.00/0.00	1.00/0.00	0.00/1.00	1.00/0.00	Positive	1	chr1	30057952	-	-	-
DA2	100002761_48	0.00098335	A/C	1.00/0.00	1.00/0.00	1.00/0.00	0.00/1.00	1.00/0.00	Positive	1	chr2	16815736	-	-	-
DA2	100010382_24	0.000982652	A/C	1.00/0.00	1.00/0.00	1.00/0.00	0.00/1.00	1.00/0.00	Positive	1	chr2	53393624	Cc02g38710	Putative Fatty acid desaturase 3	oxidoreductase activity
DA2	100008089_31	0.00098122	C/A	1.00/0.00	1.00/0.00	1.00/0.00	0.00/1.00	1.00/0.00	Positive	1	chr10	1387374	-	-	-
DA2	100005844_10	0.00098119	A/C	1.00/0.00	1.00/0.00	1.00/0.00	0.00/1.00	1.00/0.00	Positive	0	-	-	-	-	-
DA2	100013139_68	0.000980475	C/G	0.92/0.08	0.92/0.08	1.00/0.00	0.00/1.00	1.00/0.00	Neutral	1	chr10	1866577	-	-	-
DA2	100021177_5	0.000980395	G/T	1.00/0.00	1.00/0.00	1.00/0.00	0.00/1.00	1.00/0.00	Positive	1	chr7	4798483	Cc07g06580	TRICHOME BIREFRINGENCE-LIKE 19	-
DA2	100011950_6	0.000980321	T/C	1.00/0.00	1.00/0.00	1.00/0.00	0.00/1.00	1.00/0.00	Positive	1	chr10	3109233	-	-	-
DA2	100006613_62	0.000980321	T/C	1.00/0.00	1.00/0.00	1.00/0.00	0.00/1.00	1.00/0.00	Positive	1	chr2	51676455	-	-	-
DA2	100018335_50	0.000980321	A/C	1.00/0.00	1.00/0.00	1.00/0.00	0.00/1.00	1.00/0.00	Positive	1	chr2	22214383	-	-	-
DA2	100010977_68	0.00097882	T/C	1.00/0.00	1.00/0.00	1.00/0.00	0.00/1.00	1.00/0.00	Positive	1	chr7	6661929	-	-	-
DA2	100015452_25	0.000978033	A/G	1.00/0.00	1.00/0.00	1.00/0.00	0.00/1.00	1.00/0.00	Positive	1	chr3	2918708	Cc03g03810	Putative Ferredoxin-1	iron-sulfur cluster binding, electron carrier activity
DA2	100011023_37	0.000978033	T/A	1.00/0.00	1.00/0.00	1.00/0.00	0.00/1.00	1.00/0.00	Positive	0	-	-	-	-	-
DA2	100033567_12	0.000977555	A/G	1.00/0.00	1.00/0.00	1.00/0.00	0.00/1.00	1.00/0.00	Positive	1	chr6	3752341	-	-	-
DA2	100003198_19	0.000976527	A/G	0.92/0.08	0.85/0.15	0.94/0.06	0.00/1.00	1.00/0.00	Neutral	1	chr4	6902268	-	-	-
DA2	100009309_59	0.000974729	A/G	1.00/0.00	0.62/0.38	1.00/0.00	0.00/1.00	1.00/0.00	Neutral	1	chr10	403978	-	-	-
DA2	100009137_16	0.00097204	C/T	1.00/0.00	1.00/0.00	1.00/0.00	0.00/1.00	1.00/0.00	Positive	1	chr2	19521784	Cc02g22020	Hypothetical protein	-
DA2	100003181_68	0.000969935	T/A	1.00/0.00	0.86/0.14	0.88/0.12	0.00/1.00	1.00/0.00	Neutral	1	chr1	29091719	Cc01g10440	Serine carboxypeptidase-like 48	serine-type carboxypeptidase activity
DA2	100009896_68	0.000967595	T/C	1.00/0.00	1.00/0.00	1.00/0.00	0.00/1.00	1.00/0.00	Positive	1	chr10	26871659	-	-	-
DA2	100003065_15	0.000965598	T/C	0.92/0.08	1.00/0.00	1.00/0.00	0.00/1.00	1.00/0.00	Neutral	1	chr2	4878075	Cc02g06210	LOB domain-containing protein 21	-
DA2	100005570_13	0.000965304	G/A	0.92/0.08	1.00/0.00	1.00/0.00	0.00/1.00	1.00/0.00	Neutral	1	chr3	4411405	-	-	-
DA2	100003056_66	0.000961614	C/G	1.00/0.00	1.00/0.00	0.94/0.06	0.00/1.00	1.00/0.00	Neutral	>1	chr0	175460288	-	-	-
DA2	100014517_10	0.000959738	A/G	1.00/0.00	1.00/0.00	1.00/0.00	0.00/1.00	1.00/0.00	Positive	1	chr6	7556458	-	-	-
DA2	100004968_5	0.000958949	C/A	1.00/0.00	0.96/0.04	1.00/0.00	0.00/1.00	1.00/0.00	Neutral	>1	chr0	7365112	-	-	-
DA2	100000419_43	0.000958529	C/G	0.92/0.08	1.00/0.00	1.00/0.00	0.00/1.00	1.00/0.00	Neutral	0	-	-	Cc02g06510	Phosphoinositide phospholipase C 2	phosphoric diester hydrolase activity, phosphatidylinositol phospholipase C activity
DA2	100000706_6	0.000958454	C/A	1.00/0.00	0.96/0.04	1.00/0.00	0.00/1.00	1.00/0.00	Neutral	1	chr7	2933425	Cc07g04220	Serine carboxypeptidase-like 25	serine-type carboxypeptidase activity
DA2	100004990_65	0.000957103	T/C	0.83/0.17	0.86/0.14	0.50/0.50	0.00/1.00	1.00/0.00	Neutral	1	chr7	15038251	Cc07g17810	Putative late blight resistance protein homolog R1A-6	ATP binding
DA2	100008698_58	0.000954337	C/T	1.00/0.00	1.00/0.00	1.00/0.00	0.00/1.00	1.00/0.00	Positive	>1	chr2	52002314	-	-	-
DA2	100001459_38	0.000954219	T/C	1.00/0.00	0.94/0.06	1.00/0.00	0.00/1.00	1.00/0.00	Neutral	1	chr3	2275308	-	-	-
DA2	100004286_6	0.000952128	T/A	1.00/0.00	0.96/0.04	0.94/0.06	0.00/1.00	1.00/0.00	Neutral	1	chr2	5435699	-	-	-
DA2	100032458_52	0.000950319	G/C	1.00/0.00	0.96/0.04	0.89/0.11	0.00/1.00	1.00/0.00	Neutral	0	-	-	-	-	-
DA2	100006664_28	0.000944533	A/G	0.83/0.17	1.00/0.00	1.00/0.00	0.00/1.00	1.00/0.00	Neutral	1	chr1	30057952	-	-	-
DA2	100004193_43	0.000937894	C/T	1.00/0.00	0.96/0.04	0.50/0.50	0.00/1.00	1.00/0.00	Neutral	1	chr3	1329045	Cc03g01780	binding	binding
DA2	100008373_43	0.000936087	T/G	1.00/0.00	1.00/0.00	1.00/0.00	0.00/1.00	1.00/0.00	Positive	1	chr2	22954385	-	-	-
DA2	100007207_56	0.000933543	A/T	1.00/0.00	0.96/0.04	0.94/0.06	0.00/1.00	-	Positive	1	chr6	6506347	-	-	-
DA2	100010987_47	0.000927126	T/A	0.83/0.17	0.96/0.04	1.00/0.00	0.00/1.00	1.00/0.00	Neutral	1	chr3	12834376	-	-	-
DA2	100007546_10	0.00092661	A/G	0.92/0.08	0.46/0.54	0.83/0.17	0.00/1.00	1.00/0.00	Neutral	1	chr7	5324543	Cc07g07230	Glycosyltransferase 6	-
DA2	100003768_21	0.000926173	C/T	1.00/0.00	1.00/0.00	1.00/0.00	0.00/1.00	-	Positive	1	chr1	30990322	-	-	-
DA2	100004593_9	0.000925877	G/C	1.00/0.00	0.68/0.32	1.00/0.00	0.00/1.00	1.00/0.00	Neutral	1	chr11	32774696	-	-	-
DA2	100002492_34	0.000917944	C/T	1.00/0.00	0.73/0.27	1.00/0.00	0.00/1.00	1.00/0.00	Neutral	1	chr4	1874484	Cc04g02480	IQ-domain 26	-
DA2	100006688_23	0.000917261	A/T	1.00/0.00	0.54/0.46	0.94/0.06	0.00/1.00	1.00/0.00	Neutral	1	chr4	11178217	-	-	-
DA2	100002247_7	0.000915353	T/G	1.00/0.00	1.00/0.00	1.00/0.00	0.00/1.00	-	Positive	1	chr3	29085635	-	-	-
DA2	100014276_16	0.000913732	T/A	1.00/0.00	0.75/0.25	0.94/0.06	0.00/1.00	1.00/0.00	Neutral	0	-	-	-	-	-
DA2	100001811_66	0.000903222	A/G	0.92/0.08	0.96/0.04	0.89/0.11	0.00/1.00	1.00/0.00	Neutral	>1	chr2	2797233	Cc02g03540	Protein HOTHEAD	flavin adenine dinucleotide binding
DA2	100009742_11	0.000902104	A/T	1.00/0.00	0.32/0.68	1.00/0.00	0.00/1.00	1.00/0.00	Neutral	1	chr6	13677462	-	-	-
DA2	100012572_52	0.000900325	C/A	0.83/0.17	0.88/0.12	0.75/0.25	0.00/1.00	1.00/0.00	Neutral	1	chr3	10777458	-	-	-
DA2	100003878_20	0.000899426	G/C	1.00/0.00	0.93/0.07	1.00/0.00	0.00/1.00	1.00/0.00	Neutral	0	-	-	-	-	-
DA2	100009449_60	0.00089611	G/A	0.92/0.08	0.96/0.04	0.62/0.38	0.00/1.00	1.00/0.00	Neutral	1	chr7	7006223	-	-	-
DA2	100017771_52	0.000893446	C/G	1.00/0.00	0.42/0.58	1.00/0.00	0.00/1.00	1.00/0.00	Neutral	1	chr7	2957229	-	-	-
DA2	100005591_8	0.000884637	C/G	0.92/0.08	0.89/0.11	0.78/0.22	0.00/1.00	1.00/0.00	Neutral	1	chr6	9197275	-	-	-
DA2	100001095_13	0.000880773	C/T	0.58/0.42	0.18/0.82	0.28/0.72	1.00/0.00	0.00/1.00	Neutral	0	-	-	Cc06g23480	Hypothetical protein	protein binding
DA2	100003161_67	0.000875559	T/G	0.92/0.08	0.32/0.68	0.94/0.06	0.00/1.00	1.00/0.00	Neutral	1	chr9	1619375	Cc09g01950	Putative Cytochrome P450 77A3	heme binding, monooxygenase activity, electron carrier activity, iron ion binding
DA2	100001074_13	0.00087532	A/G	1.00/0.00	0.80/0.20	0.94/0.06	0.25/0.75	1.00/0.00	Neutral	1	chr9	1052182	-	-	-
DA2	100005451_12	0.000873447	G/A	1.00/0.00	1.00/0.00	0.67/0.33	0.00/1.00	1.00/0.00	Neutral	>1	chr2	17446221	-	-	-
DA2	100002992_47	0.000870223	G/C	1.00/0.00	0.54/0.46	0.89/0.11	0.00/1.00	1.00/0.00	Neutral	1	chr2	16186681	-	-	-
DA2	100005209_26	0.00086937	G/C	1.00/0.00	0.75/0.25	1.00/0.00	0.00/1.00	-	Neutral	1	chr6	2060491	-	-	-
DA2	100012234_16	0.000862714	T/C	1.00/0.00	0.86/0.14	1.00/0.00	0.00/1.00	1.00/0.00	Neutral	1	chr2	2324518	Cc02g02860	4-coumarate--CoA ligase-like 10	catalytic activity
DA2	100002872_63	0.000853339	A/T	1.00/0.00	0.32/0.68	0.88/0.12	0.00/1.00	1.00/0.00	Neutral	1	chr1	31246274	Cc01g12730	Putative Dof zinc finger protein DOF3.6	zinc ion binding, DNA binding
DA2	100002112_8	0.000847418	C/T	0.67/0.33	0.79/0.21	0.50/0.50	0.00/1.00	1.00/0.00	Neutral	1	chr7	2699575	Cc07g03880	RING/U-box superfamily protein	zinc ion binding, protein binding
DA2	100001807_5	0.000837857	C/G	1.00/0.00	0.89/0.11	0.39/0.61	0.00/1.00	1.00/0.00	Neutral	0	-	-	-	-	-
DA2	100009082_68	0.000835673	A/C	0.92/0.08	0.30/0.70	0.44/0.56	0.00/1.00	1.00/0.00	Neutral	1	chr7	3583037	Cc07g05110	UPF0496 protein 1	-
DA2	100008930_51	0.000833562	A/G	1.00/0.00	0.75/0.25	0.43/0.57	0.00/1.00	1.00/0.00	Neutral	1	chr0	98095404	Cc00g12830	ABC transporter B family member 9	nucleoside-triphosphatase activity
DA2	100002161_55	0.00083266	C/G	1.00/0.00	0.39/0.61	0.83/0.17	0.00/1.00	1.00/0.00	Neutral	1	chr4	1042894	Cc04g01350	Putative AP2-like ethylene-responsive transcription factor AIL1	sequence-specific DNA binding transcription factor activity
DA2	100009871_14	0.000828505	A/G	1.00/0.00	0.57/0.43	0.93/0.07	0.00/1.00	1.00/0.00	Neutral	1	chr2	54231629	-	-	-
DA2	100016165_29	0.000818282	G/T	0.33/0.67	0.64/0.36	0.33/0.67	1.00/0.00	0.00/1.00	Neutral	1	chr4	5986062	-	-	-
DA2	100002639_44	0.000818254	G/A	1.00/0.00	0.85/0.15	0.75/0.25	0.00/1.00	0.83/0.17	Neutral	0	-	-	-	-	-
DA2	100001403_31	0.000816199	G/C	0.25/0.75	0.29/0.71	0.61/0.39	1.00/0.00	0.00/1.00	Neutral	0	-	-	-	-	-
DA2	100001363_46	0.000815221	A/T	0.75/0.25	0.31/0.69	0.39/0.61	1.00/0.00	0.00/1.00	Neutral	1	chr2	4471853	-	-	-
DA2	100021733_26	0.000814194	G/C	0.67/0.33	0.25/0.75	0.33/0.67	1.00/0.00	0.00/1.00	Neutral	1	chr7	3945231	Cc07g05610	Putative Polyneuridine-aldehyde esterase	-
DA2	100002686_24	0.000814029	G/A	0.58/0.42	0.92/0.08	0.67/0.33	0.00/1.00	1.00/0.00	Neutral	1	chr2	9523303	Cc02g11570	COBRA-like protein 10	-
DA2	100010739_61	0.000813963	T/G	1.00/0.00	0.93/0.07	1.00/0.00	0.00/1.00	-	Positive	1	chr9	21733718	Cc09g10360	24-methylenesterol C-methyltransferase 2	methyltransferase activity, cellulose synthase (UDP-forming) activity
DA2	100004881_28	0.000812571	C/T	0.42/0.58	0.82/0.18	0.78/0.22	0.00/1.00	1.00/0.00	Neutral	1	chr7	8050904	-	-	-
DA2	100002318_55	0.000812186	A/T	1.00/0.00	0.79/0.21	1.00/0.00	0.00/1.00	-	Neutral	1	chr10	2691284	Cc10g03640	Hypothetical protein	-
DA2	100003880_48	0.000812055	A/T	0.83/0.17	0.86/0.14	0.50/0.50	0.00/1.00	1.00/0.00	Neutral	1	chr6	19780942	Cc06g18940	Putative Strictosidine synthase 1	strictosidine synthase activity
DA2	100004954_26	0.000811582	A/T	1.00/0.00	1.00/0.00	0.69/0.31	0.00/1.00	1.00/0.00	Neutral	1	chr10	6890386	Cc10g07860	glycosyl hydrolase family 10 protein / carbohydrate-binding domain-containing protein	cation binding, catalytic activity
DA2	100001051_34	0.000808861	T/A	0.92/0.08	0.89/0.11	0.94/0.06	0.25/0.75	1.00/0.00	Neutral	0	-	-	-	-	-
DA2	100008286_66	0.000806507	T/C	0.67/0.33	0.50/0.50	0.83/0.17	0.00/1.00	1.00/0.00	Neutral	1	chr2	7017046	-	-	-
DA2	100007578_32	0.000802811	C/T	0.67/0.33	0.25/0.75	0.11/0.89	1.00/0.00	0.00/1.00	Neutral	1	chr1	25608614	-	-	-
DA2	100006977_39	0.0008026	G/A	0.83/0.17	0.64/0.36	0.28/0.72	0.00/1.00	1.00/0.00	Neutral	1	chr0	124117761	Cc00g19170	Serine hydroxymethyltransferase, mitochondrial	pyridoxal phosphate binding, glycine hydroxymethyltransferase activity, catalytic activity
DA2	100007958_55	0.000800925	C/A	0.50/0.50	0.89/0.11	0.89/0.11	0.00/1.00	1.00/0.00	Neutral	1	chr11	26529866	Cc11g09100	Putative unknown protein; FUNCTIONS IN	-
DA2	100003257_58	0.000798435	G/C	0.58/0.42	0.86/0.14	0.67/0.33	0.00/1.00	1.00/0.00	Neutral	1	chr1	27035190	Cc01g08500	Aluminum-activated malate transporter 2	-
DA2	100004685_29	0.000798026	G/T	1.00/0.00	0.96/0.04	1.00/0.00	0.00/1.00	0.83/0.17	Neutral	0	-	-	-	-	-
DA2	100001569_60	0.000797182	G/T	1.00/0.00	0.82/0.18	0.44/0.56	0.00/1.00	1.00/0.00	Neutral	1	chr5	23883270	-	-	-
DA2	100004711_6	0.000796002	G/T	1.00/0.00	0.90/0.10	0.72/0.28	0.00/1.00	1.00/0.00	Neutral	1	chr2	51761398	-	-	-
DA2	100009335_33	0.000774598	A/G	1.00/0.00	0.79/0.21	0.94/0.06	0.00/1.00	1.00/0.00	Neutral	1	chr7	4122584	Cc07g05850	Protein of unknown function, DUF547	-
DA2	100010781_24	0.00077435	G/C	0.92/0.08	0.75/0.25	0.83/0.17	0.00/1.00	1.00/0.00	Neutral	>1	chr2	21483119	-	-	-
DA2	100004513_62	0.000768617	T/C	1.00/0.00	0.39/0.61	0.94/0.06	0.00/1.00	1.00/0.00	Neutral	1	chr7	8577736	-	-	-
DA2	100009602_31	0.000768301	G/T	0.92/0.08	0.82/0.18	0.33/0.67	0.00/1.00	1.00/0.00	Neutral	1	chr2	45316225	-	-	-
DA2	100009034_31	0.000765937	G/C	0.67/0.33	0.96/0.04	0.61/0.39	0.00/1.00	1.00/0.00	Neutral	1	chr2	9522241	Cc02g11570	COBRA-like protein 10	-
DA2	100003237_54	0.000764191	T/C	0.25/0.75	0.43/0.57	0.00/1.00	1.00/0.00	0.00/1.00	Neutral	1	chr2	23200293	-	-	-
DA2	100010311_55	0.000753239	T/C	0.88/0.12	0.18/0.82	0.28/0.72	1.00/0.00	0.00/1.00	Neutral	1	chr3	12633323	-	-	-
DA2	100010465_60	0.000749319	A/G	0.92/0.08	0.42/0.58	0.89/0.11	0.00/1.00	0.83/0.17	Neutral	1	chr4	2617513	-	-	-
DA2	100003738_11	0.000747708	G/T	0.50/0.50	0.18/0.82	0.83/0.17	1.00/0.00	0.00/1.00	Neutral	1	chr8	30660084	Cc08g16020	Putative Leucine-rich repeat (LRR) family protein	protein binding
DA2	100011391_13	0.000746471	A/G	0.75/0.25	0.23/0.77	0.83/0.17	0.00/1.00	1.00/0.00	Neutral	1	chr2	2032603	-	-	-
DA2	100008832_20	0.000745161	C/G	1.00/0.00	0.71/0.29	1.00/0.00	0.00/1.00	1.00/0.00	Neutral	1	chr3	1182855	-	-	-
DA2	100004424_20	0.000736596	A/T	1.00/0.00	0.88/0.12	0.94/0.06	0.25/0.75	1.00/0.00	Neutral	1	chr9	4431635	Cc09g04920	Putative Pentatricopeptide repeat-containing protein At4g18750, chloroplastic	-
DA2	100005763_17	0.000734204	G/A	1.00/0.00	0.41/0.59	0.50/0.50	1.00/0.00	0.00/1.00	Neutral	1	chr4	251043	Cc04g00340	O-fucosyltransferase family protein	-
DA2	100014706_48	0.000731537	C/T	1.00/0.00	0.79/0.21	0.89/0.11	0.00/1.00	-	Neutral	1	chr10	700031	Cc10g00850	Lysine histidine transporter-like 8	-
DA2	100001810_43	0.00073111	T/C	1.00/0.00	0.89/0.11	0.94/0.06	0.00/1.00	0.67/0.33	Neutral	1	chr2	51737258	Cc02g36940	Putative Probable glutamate--tRNA ligase, cytoplasmic	aminoacyl-tRNA ligase activity, glutamate-tRNA ligase activity, ATP binding
DA2	100002006_50	0.000730733	A/G	1.00/0.00	0.93/0.07	1.00/0.00	0.25/0.75	1.00/0.00	Neutral	1	chr5	26291873	Cc05g12440	Probable inactive beta-glucosidase 14	cation binding, catalytic activity
DA2	100003169_18	0.000725222	G/A	0.67/0.33	0.82/0.18	0.94/0.06	0.25/0.75	1.00/0.00	Neutral	1	chr0	315996	Cc00g00170	Trans-cinnamate 4-monooxygenase	monooxygenase activity, iron ion binding, electron carrier activity, heme binding
DA2	100013753_25	0.000723343	A/G	0.92/0.08	0.25/0.75	0.94/0.06	0.00/1.00	0.83/0.17	Neutral	1	chr11	28869877	Cc11g11600	ACT domain repeat 4	amino acid binding
DA2	100007050_46	0.000719854	C/A	1.00/0.00	0.39/0.61	1.00/0.00	0.00/1.00	1.00/0.00	Neutral	1	chr5	28188297	-	-	-
DA2	100006544_51	0.00071572	C/A	0.75/0.25	0.45/0.55	0.89/0.11	1.00/0.00	0.00/1.00	Neutral	1	chr2	3736556	-	-	-
DA2	100005253_12	0.000714342	G/T	1.00/0.00	0.93/0.07	1.00/0.00	0.25/0.75	1.00/0.00	Neutral	1	chr9	17242427	Cc09g09270	Putative Ankyrin repeat family protein	ATP binding
DA2	100005971_45	0.000709125	T/C	1.00/0.00	0.92/0.08	1.00/0.00	0.25/0.75	1.00/0.00	Neutral	1	chr4	6008389	Cc04g07590	Hypothetical protein	-
DA2	100006532_61	0.000707888	G/A	0.00/1.00	0.39/0.61	0.00/1.00	1.00/0.00	0.00/1.00	Neutral	1	chr6	3409812	Cc06g04320	unknown protein; FUNCTIONS IN	-
DA2	100008372_23	0.000704838	T/C	1.00/0.00	0.92/0.08	1.00/0.00	0.25/0.75	1.00/0.00	Neutral	>1	chr4	5857534	-	-	-
DA2	100000881_16	0.00070428	T/G	0.75/0.25	0.89/0.11	0.94/0.06	0.00/1.00	-	Neutral	0	-	-	-	-	-
DA2	100003492_20	0.000702883	G/A	0.75/0.25	0.93/0.07	0.44/0.56	0.00/1.00	1.00/0.00	Neutral	1	chr2	17213746	-	-	-
DA2	100009825_27	0.000686091	T/C	0.92/0.08	0.92/0.08	0.33/0.67	0.00/1.00	1.00/0.00	Neutral	1	chr2	47420121	-	-	-
DA2	100005186_24	0.000684783	C/T	1.00/0.00	0.96/0.04	1.00/0.00	0.00/1.00	0.00/1.00	Neutral	1	chr0	176534376	-	-	-
DA2	100010621_58	0.000684483	A/C	1.00/0.00	0.93/0.07	0.94/0.06	0.00/1.00	0.83/0.17	Neutral	1	chr3	10869704	Cc03g09330	Putative disease resistance protein RGA4	ATP binding
DA2	100002466_7	0.000683	T/C	0.58/0.42	0.38/0.62	0.22/0.78	1.00/0.00	0.00/1.00	Neutral	1	chr0	110819576	-	-	-
DA2	100010802_9	0.000680319	T/C	1.00/0.00	0.92/0.08	1.00/0.00	0.25/0.75	1.00/0.00	Neutral	1	chr7	15898483	-	-	-
DA2	100003818_8	0.000673335	G/A	0.67/0.33	0.86/0.14	0.83/0.17	0.00/1.00	1.00/0.00	Neutral	1	chr2	9395413	-	-	-
DA2	100011122_61	0.000665968	T/C	0.92/0.08	0.92/0.08	0.94/0.06	0.25/0.75	1.00/0.00	Neutral	1	chr7	11906292	Cc07g15210	CMP-sialic acid transporter 5	sugar:hydrogen symporter activity
DA2	100003114_31	0.000665435	A/G	1.00/0.00	0.96/0.04	1.00/0.00	0.25/0.75	1.00/0.00	Neutral	1	chr7	1626781	-	-	-
DA2	100006962_13	0.000662154	A/G	1.00/0.00	0.92/0.08	1.00/0.00	0.25/0.75	1.00/0.00	Neutral	1	chr8	1602415	-	-	-
DA2	100011469_8	0.000658553	A/C	1.00/0.00	0.95/0.05	1.00/0.00	0.25/0.75	1.00/0.00	Neutral	1	chr2	3433981	Cc02g04350	Nitric oxide synthase 1	-
DA2	100007807_61	0.00065432	T/C	1.00/0.00	0.39/0.61	1.00/0.00	0.00/1.00	-	Neutral	1	chr1	36004277	-	-	-
DA2	100001338_15	0.000653772	G/A	1.00/0.00	0.93/0.07	1.00/0.00	0.25/0.75	1.00/0.00	Neutral	1	chr7	9018515	-	-	-
DA2	100004458_11	0.000653585	T/C	1.00/0.00	0.86/0.14	1.00/0.00	0.25/0.75	1.00/0.00	Neutral	>1	chr5	16953919	-	-	-
DA2	100009518_21	0.000649798	C/A	1.00/0.00	0.96/0.04	1.00/0.00	0.25/0.75	1.00/0.00	Neutral	1	chr6	18823692	-	-	-
DA2	100008473_18	0.000649569	G/C	1.00/0.00	0.96/0.04	1.00/0.00	0.25/0.75	1.00/0.00	Neutral	1	chr6	18196478	-	-	-
DA2	100002519_58	0.000648042	C/A	1.00/0.00	0.96/0.04	1.00/0.00	0.25/0.75	1.00/0.00	Neutral	1	chr1	30996663	-	-	-
DA2	100004265_49	0.000647709	A/C	0.50/0.50	0.36/0.64	0.50/0.50	0.00/1.00	1.00/0.00	Neutral	>1	chr11	3536980	-	-	-
DA2	100007135_28	0.000646174	T/C	1.00/0.00	0.96/0.04	1.00/0.00	0.25/0.75	1.00/0.00	Neutral	1	chr6	29316104	-	-	-
DA2	100002176_62	0.000644983	T/C	1.00/0.00	0.93/0.07	1.00/0.00	0.25/0.75	1.00/0.00	Neutral	1	chr1	36150797	-	-	-
DA2	100012569_68	0.000642804	C/G	1.00/0.00	0.96/0.04	1.00/0.00	0.25/0.75	1.00/0.00	Neutral	1	chr10	2447833	-	-	-
DA2	100015736_55	0.00064271	C/G	1.00/0.00	1.00/0.00	1.00/0.00	0.00/1.00	0.67/0.33	Neutral	1	chr2	4807153	Cc02g06110	Probable methyltransferase PMT23	-
DA2	100012742_38	0.000641513	A/G	1.00/0.00	0.90/0.10	0.94/0.06	0.25/0.75	1.00/0.00	Neutral	1	chr4	3260429	Cc04g04330	Putative uncharacterized protein	DNA binding
DA2	100030305_31	0.000635837	T/C	0.75/0.25	0.04/0.96	0.00/1.00	1.00/0.00	0.00/1.00	Neutral	1	chr3	7601602	-	-	-
DA2	100003649_38	0.000630721	T/C	1.00/0.00	0.82/0.18	1.00/0.00	0.25/0.75	1.00/0.00	Neutral	1	chr4	6609451	Cc04g08250	Putative Dof zinc finger protein DOF5.4	zinc ion binding, DNA binding
DA2	100003142_42	0.00062961	T/G	1.00/0.00	0.96/0.04	1.00/0.00	0.25/0.75	1.00/0.00	Neutral	1	chr1	32801455	-	-	-
DA2	100012140_6	0.000620151	G/T	1.00/0.00	0.96/0.04	1.00/0.00	0.25/0.75	1.00/0.00	Neutral	1	chr4	885761	Cc04g01220	Putative disease resistance protein RGA4	ATP binding, protein binding
DA2	100001413_9	0.000619739	T/G	1.00/0.00	0.93/0.07	1.00/0.00	0.25/0.75	1.00/0.00	Neutral	>1	chr10	3589635	-	-	-
DA2	100013819_23	0.000617968	C/T	1.00/0.00	0.96/0.04	1.00/0.00	0.25/0.75	1.00/0.00	Neutral	1	chr6	6488959	-	-	-
DA2	100009172_39	0.000615194	A/G	0.67/0.33	0.50/0.50	0.44/0.56	1.00/0.00	0.00/1.00	Neutral	1	chr3	27940857	Cc03g14080	Putative RING/FYVE/PHD zinc finger superfamily protein	zinc ion binding
DA2	100013603_41	0.000614138	C/A	1.00/0.00	0.19/0.81	0.94/0.06	1.00/0.00	0.00/1.00	Neutral	1	chr2	9559096	Cc02g11650	Thiamine thiazole synthase 2, chloroplastic	-
DA2	100011083_13	0.000613744	C/T	0.58/0.42	0.73/0.27	0.79/0.21	0.00/1.00	0.83/0.17	Neutral	1	chr0	374191	-	-	-
DA2	100008449_64	0.000605318	A/G	1.00/0.00	0.35/0.65	0.78/0.22	1.00/0.00	0.00/1.00	Neutral	1	chr10	4376407	Cc10g05500	NAD(P)-binding Rossmann-fold superfamily protein	binding, catalytic activity
DA2	100001831_61	0.000603964	A/G	0.83/0.17	0.93/0.07	1.00/0.00	0.25/0.75	1.00/0.00	Neutral	1	chr10	1206475	Cc10g01650	Hypothetical protein	-
DA2	100012123_25	0.000599823	T/C	0.92/0.08	0.65/0.35	0.89/0.11	0.00/1.00	0.00/1.00	Neutral	1	chr11	30342488	Cc11g13520	glyoxal oxidase-related protein	-
DA2	100006190_39	0.000598147	G/A	0.92/0.08	0.96/0.04	1.00/0.00	0.25/0.75	1.00/0.00	Neutral	1	chr0	102034048	Cc00g13730	Putative Probable pectinesterase/pectinesterase inhibitor 13	pectinesterase activity, enzyme inhibitor activity
DA2	100004340_61	0.000596773	C/T	0.58/0.42	0.11/0.89	0.67/0.33	1.00/0.00	0.00/1.00	Neutral	1	chr2	23402763	-	-	-
DA2	100007898_33	0.000593421	C/T	1.00/0.00	0.50/0.50	0.94/0.06	0.00/1.00	0.00/1.00	Neutral	1	chr9	769622	-	-	-
DA2	100003530_58	0.000589924	G/A	1.00/0.00	0.90/0.10	1.00/0.00	0.25/0.75	1.00/0.00	Neutral	1	chr0	196223739	-	-	-
DA2	100008439_53	0.000588246	G/A	1.00/0.00	0.89/0.11	0.94/0.06	0.25/0.75	1.00/0.00	Neutral	1	chr7	2554992	Cc07g03650	Pattern formation protein EMB30	ARF guanyl-nucleotide exchange factor activity
DA2	100003907_29	0.000582571	G/A	1.00/0.00	0.79/0.21	0.94/0.06	0.25/0.75	1.00/0.00	Neutral	1	chr9	1582832	Cc09g01900	Putative Cardiolipin synthase	-
DA2	100032255_18	0.00057445	C/G	1.00/0.00	0.46/0.54	1.00/0.00	0.00/1.00	-	Neutral	1	chr1	31599843	-	-	-
DA2	100013161_52	0.000573648	C/T	1.00/0.00	0.38/0.62	0.94/0.06	1.00/0.00	0.00/1.00	Neutral	1	chr0	124117826	Cc00g19170	Serine hydroxymethyltransferase, mitochondrial	pyridoxal phosphate binding, glycine hydroxymethyltransferase activity, catalytic activity
DA2	100003695_63	0.000573094	A/G	0.58/0.42	0.86/0.14	0.83/0.17	0.25/0.75	1.00/0.00	Neutral	1	chr1	36345040	-	-	-
DA2	100001463_51	0.000573028	C/A	0.75/0.25	0.64/0.36	0.94/0.06	1.00/0.00	0.00/1.00	Neutral	1	chr2	3736562	-	-	-
DA2	100013317_47	0.000566615	G/T	1.00/0.00	0.96/0.04	1.00/0.00	0.25/0.75	-	Neutral	1	chr6	2864987	-	-	-
DA3	100005502_60	0.00249515	C/T	0.92/0.08	1.00/0.00	0.06/0.94	0.25/0.75	1.00/0.00	Neutral	1	chr10	23523492	Cc10g13480	Hypothetical protein	-
DA3	100003061_28	0.00228792	G/A	0.83/0.17	0.82/0.18	0.28/0.72	0.00/1.00	0.50/0.50	Neutral	1	chr6	6062985	-	-	-
DA3	100002241_43	0.00225196	G/C	1.00/0.00	0.79/0.21	0.22/0.78	1.00/0.00	0.00/1.00	Neutral	1	chr6	23971321	Cc06g20370	Putative uncharacterized protein	-
DA3	100006297_26	0.00225078	A/C	1.00/0.00	0.96/0.04	0.38/0.62	0.00/1.00	0.33/0.67	Neutral	>1	chr0	94738752	-	-	-
DA3	100007028_23	0.00194579	A/G	0.08/0.92	0.50/0.50	0.89/0.11	1.00/0.00	1.00/0.00	Neutral	>1	chr0	24631748	-	-	-
DA3	100007269_12	0.00188731	T/C	1.00/0.00	0.86/0.14	0.11/0.89	1.00/0.00	1.00/0.00	Neutral	>1	chr1	34921245	-	-	-
DA3	100004464_42	0.00184459	G/A	0.75/0.25	0.79/0.21	0.33/0.67	0.50/0.50	0.00/1.00	Neutral	1	chr10	647220	Cc10g00750	Alcohol dehydrogenase-like 7	oxidoreductase activity, zinc ion binding
DA3	100009373_18	0.001821	A/G	1.00/0.00	0.96/0.04	0.28/0.72	1.00/0.00	1.00/0.00	Neutral	1	chr2	4604421	-	-	-
DA3	100004728_57	0.00179745	A/G	1.00/0.00	0.96/0.04	0.28/0.72	1.00/0.00	1.00/0.00	Neutral	1	chr7	6128570	Cc07g08370	Putative unknown protein; FUNCTIONS IN	-
DA3	100001438_34	0.00179001	G/C	0.42/0.58	0.39/0.61	0.94/0.06	1.00/0.00	1.00/0.00	Neutral	0	-	-	Cc07g07240	Glycosyltransferase 6	-
DA3	100006343_33	0.00178485	A/G	1.00/0.00	0.62/0.38	0.29/0.71	0.00/1.00	0.17/0.83	Neutral	1	chr3	8093693	-	-	-
DA3	100002184_26	0.00165796	A/T	1.00/0.00	0.93/0.07	0.28/0.72	1.00/0.00	1.00/0.00	Neutral	1	chr1	35203150	Cc01g18050	Long-chain-alcohol oxidase FAO2	flavin adenine dinucleotide binding
DA3	100004125_7	0.00164866	A/G	0.92/0.08	0.25/0.75	1.00/0.00	1.00/0.00	1.00/0.00	Neutral	1	chr2	51264588	-	-	-
DA3	100012587_8	0.00159306	T/C	0.50/0.50	0.46/0.54	1.00/0.00	1.00/0.00	1.00/0.00	Neutral	1	chr0	134501043	-	-	-
DA3	100007543_46	0.00158725	G/T	0.58/0.42	0.80/0.20	0.22/0.78	0.00/1.00	0.00/1.00	Neutral	>1	chr2	47874396	-	-	-
DA3	100002577_21	0.00155199	G/A	0.62/0.38	0.88/0.12	0.06/0.94	0.75/0.25	0.83/0.17	Neutral	1	chr2	46564755	-	-	-
DA3	100003551_18	0.00153441	G/A	1.00/0.00	0.82/0.18	0.28/0.72	1.00/0.00	1.00/0.00	Neutral	1	chr7	9199267	Cc07g12410	Auxin response factor 8	protein dimerization activity, DNA binding
DA3	100004564_11	0.00149621	A/G	1.00/0.00	0.93/0.07	0.39/0.61	1.00/0.00	1.00/0.00	Neutral	1	chr7	9460164	Cc07g12730	Sucrose synthase 2	sucrose synthase activity
DA3	100007212_29	0.00149493	T/A	1.00/0.00	0.96/0.04	0.33/0.67	1.00/0.00	1.00/0.00	Neutral	1	chr2	19859454	Cc02g22520	Phosphatidylinositol 4-phosphate 5-kinase 8	1-phosphatidylinositol-4-phosphate 5-kinase activity, ATP binding
DA3	100009882_30	0.00148176	A/T	0.92/0.08	0.89/0.11	0.22/0.78	1.00/0.00	1.00/0.00	Neutral	1	chr6	12791115	Cc06g14920	Putative Gibberellin 2-beta-dioxygenase 8	oxidoreductase activity
DA3	100003501_19	0.00144946	G/C	1.00/0.00	0.93/0.07	0.61/0.39	0.00/1.00	0.00/1.00	Neutral	1	chr6	2203851	-	-	-
DA3	100002938_45	0.00143136	A/G	0.75/0.25	0.25/0.75	0.89/0.11	1.00/0.00	1.00/0.00	Neutral	1	chr10	9552148	-	-	-
DA3	100009825_27	0.0013989	T/C	0.92/0.08	0.92/0.08	0.33/0.67	0.00/1.00	1.00/0.00	Neutral	1	chr2	47420121	-	-	-
DA3	100009566_9	0.00138645	A/G	1.00/0.00	0.96/0.04	0.39/0.61	1.00/0.00	1.00/0.00	Neutral	1	chr5	25294618	Cc05g11060	Putative unknown protein; Has 75 Blast hits to 52 proteins in 16 species	-
DA3	100005026_27	0.00137689	C/A	0.92/0.08	0.36/0.64	0.17/0.83	0.00/1.00	0.00/1.00	Neutral	1	chr6	4517039	-	-	-
DA3	100001160_37	0.0013716	T/C	0.83/0.17	0.89/0.11	0.33/0.67	1.00/0.00	0.83/0.17	Neutral	1	chr2	54240230	-	-	-
DA3	100015590_40	0.00136752	A/G	0.67/0.33	0.27/0.73	0.78/0.22	1.00/0.00	1.00/0.00	Neutral	1	chr2	53705311	-	-	-
DA3	100003006_36	0.00135616	C/T	0.50/0.50	0.25/0.75	0.78/0.22	0.50/0.50	1.00/0.00	Neutral	0	-	-	Cc02g09700	Germin-like protein subfamily 3 member 2	nutrient reservoir activity, manganese ion binding
DA3	100002989_66	0.0013395	C/G	0.92/0.08	0.79/0.21	0.50/0.50	0.00/1.00	0.00/1.00	Neutral	>1	chr2	29524838	-	-	-
DA3	100005753_34	0.00131559	C/G	0.75/0.25	0.89/0.11	0.17/0.83	0.50/0.50	1.00/0.00	Neutral	1	chr2	6066738	-	-	-
DA3	100004786_46	0.00129442	T/A	0.83/0.17	0.96/0.04	0.39/0.61	1.00/0.00	1.00/0.00	Neutral	1	chr0	75937426	-	-	-
DA3	100005885_21	0.00128448	T/G	0.83/0.17	0.93/0.07	0.28/0.72	1.00/0.00	1.00/0.00	Neutral	1	chr0	180464763	-	-	-
DA3	100005344_14	0.00127292	G/T	1.00/0.00	0.93/0.07	0.39/0.61	1.00/0.00	1.00/0.00	Neutral	1	chr9	21843076	-	-	-
DA4	100002236_26	0.00295332	T/G	0.92/0.08	0.14/0.86	0.00/1.00	1.00/0.00	1.00/0.00	Neutral	0	-	-	-	-	-
DA4	100007995_57	0.00253385	C/T	0.92/0.08	0.21/0.79	0.11/0.89	0.00/1.00	-	Neutral	>1	chr0	49617770	-	-	-
DA4	100013054_48	0.00239303	T/C	0.92/0.08	0.35/0.65	0.11/0.89	0.50/0.50	0.33/0.67	Neutral	1	chr1	3931198	Cc01g02130	Saccharopine dehydrogenase	binding, catalytic activity
DA4	100010044_42	0.00227843	C/T	1.00/0.00	0.14/0.86	0.25/0.75	0.50/0.50	0.00/1.00	Neutral	1	chr8	27252250	-	-	-
DA4	100002245_12	0.00219253	T/A	1.00/0.00	0.25/0.75	0.33/0.67	0.25/0.75	1.00/0.00	Neutral	>1	chr0	20934809	-	-	-
DA4	100017488_26	0.00213317	A/G	1.00/0.00	0.58/0.42	0.39/0.61	1.00/0.00	1.00/0.00	Neutral	1	chr7	5015487	Cc07g06870	Peroxidase 73	heme binding, peroxidase activity
DA4	100003506_5	0.00213163	A/C	0.92/0.08	0.57/0.43	0.28/0.72	1.00/0.00	0.83/0.17	Neutral	1	chr9	11168493	-	-	-
DA4	100005732_42	0.00209168	A/G	0.92/0.08	0.64/0.36	0.28/0.72	1.00/0.00	1.00/0.00	Neutral	1	chr6	9890526	-	-	-

## Sheet: Supplemental table 4
Supplemental Table 4. Putative outlier marker loci identified by the Fst outlier method implemented in Lositan
Marker	Expected heterozigosity	Fst	P(Simul Fst<sample Fst)	Selection
100004131_40	0.465385	-0.022367	0	Balancing
100007804_43	0.453638	-0.078205	0	Balancing
100002716_56	0.50101	-0.09957	0	Balancing
100001241_19	0.463492	-0.017719	0	Balancing
100002693_21	0.478846	-0.099942	0	Balancing
100010049_5	0.445833	-0.077195	0	Balancing
100003362_67	0.402976	0.080365	0	Balancing
100011401_26	0.396795	-0.030384	0	Balancing
100003854_56	0.335317	-0.012115	0	Balancing
100002749_27	0.405159	0.093804	0	Balancing
100002482_54	0.433766	-0.059128	0	Balancing
100020533_10	0.410317	0.102175	0	Balancing
100004771_8	0.461508	0.031268	0	Balancing
100001390_12	0.404167	0.058235	0	Balancing
100004163_15	0.445192	-0.088409	0	Balancing
100002270_51	0.234193	-0.051348	0	Balancing
100001964_30	0.349715	0.086032	0	Balancing
100021655_24	0.415675	-0.036199	0	Balancing
100001399_63	0.384458	0.025897	0	Balancing
100005903_23	0.458545	-0.103845	0	Balancing
100008002_21	0.402137	-0.08075	0	Balancing
100000385_50	0.373611	0.053018	0	Balancing
100003394_33	0.351389	-0.142914	0	Balancing
100003894_60	0.45463	0.012183	0	Balancing
100002304_30	0.484524	-0.009127	0	Balancing
100004470_28	0.362368	-0.064147	0	Balancing
100058784_66	0.410714	0.040878	0	Balancing
100001548_38	0.494048	-0.054046	0	Balancing
100000827_12	0.403968	0.027957	0	Balancing
100001122_10	0.371296	0.013237	0	Balancing
100004832_21	0.266071	-0.029354	0	Balancing
100000547_15	0.329643	-0.022752	0	Balancing
100003899_58	0.422288	-0.0415	0	Balancing
100002408_38	0.49515	-0.022652	0	Balancing
100001122_58	0.329167	-0.023136	0	Balancing
100000352_24	0.261574	0.010321	0	Balancing
100001125_17	0.452932	-0.057441	0	Balancing
100008581_48	0.450783	-0.074755	0	Balancing
100003378_51	0.275595	-0.057476	0	Balancing
100002969_5	0.279894	-0.007814	0	Balancing
100001271_12	0.425185	-0.070608	0	Balancing
100000615_39	0.328685	0.046712	0	Balancing
100005211_66	0.336839	0.020134	0	Balancing
100001862_68	0.121065	0.002059	0	Balancing
100002636_6	0.466997	-0.01131	0	Balancing
100000872_39	0.295304	0.035637	0	Balancing
100007372_47	0.305225	-0.015169	0	Balancing
100008989_9	0.501429	-0.424762	0	Balancing
100000753_14	0.228241	-0.022312	0	Balancing
100009690_35	0.482341	0.011724	0	Balancing
100002166_23	0.342989	0.002539	0	Balancing
100001137_36	0.40205	-0.082052	0	Balancing
100003219_23	0.290675	-0.016517	0	Balancing
100002831_41	0.362714	0.104298	0	Balancing
100001647_9	0.22037	-0.043468	0	Balancing
100006787_41	0.356481	0.076928	0	Balancing
100008289_15	0.343616	0.06818	0	Balancing
100003264_60	0.227579	-0.067542	0	Balancing
100000634_5	0.203241	-0.016213	0	Balancing
100004893_58	0.204762	-0.043209	0	Balancing
100003626_15	0.319444	0.084519	0	Balancing
100000715_48	0.3	0.082789	0	Balancing
100006900_20	0.25787	-0.060576	0	Balancing
100002267_17	0.28545	-0.014516	0	Balancing
100000279_14	0.238294	-0.06173	0	Balancing
100002176_21	0.114616	-0.002003	0	Balancing
100002157_21	0.333069	0.078795	0	Balancing
100002061_40	0.067923	-0.028238	0	Balancing
100007558_40	0.214484	-0.017913	0	Balancing
100001024_9	0.2375	-0.037903	0	Balancing
100002547_34	0.376984	0.008919	0	Balancing
100019760_28	0.211111	-0.039403	0	Balancing
100001940_44	0.308532	-0.026279	0	Balancing
100007043_15	0.501424	-0.112985	0	Balancing
100019822_65	0.277778	-0.013913	0	Balancing
100006846_6	0.038426	-0.012048	0	Balancing
100002940_41	0.40076	0.049377	0	Balancing
100001659_6	0.205225	-0.054463	0	Balancing
100006879_16	0.193717	-0.06521	0	Balancing
100003852_43	0.12877	-0.060092	0	Balancing
100013326_27	0.067923	-0.028238	0	Balancing
100005754_46	0.036111	-0.010989	0	Balancing
100001249_40	0.315344	0.05781	0	Balancing
100004391_6	0.1375	-0.015873	0	Balancing
100024757_28	0.05463	-0.016949	0	Balancing
100004842_64	0.107407	-0.010142	0	Balancing
100001411_37	0.231349	-0.015009	0	Balancing
100004364_29	0.085648	-0.020917	0	Balancing
100011975_50	0.081217	-0.022801	0	Balancing
100004066_33	0.161817	-0.003832	0	Balancing
100000702_9	0.151587	-0.009342	0	Balancing
100001823_30	0.079762	-0.014925	0	Balancing
100006909_57	0.161817	-0.003832	0	Balancing
100006722_24	0.280306	0.080216	0	Balancing
100003723_62	0.081217	-0.022801	0	Balancing
100006610_5	0.081217	-0.022801	0	Balancing
100007185_5	0.510476	-0.043788	0	Balancing
100002296_23	0.225992	0.005939	0	Balancing
100000746_37	0.203056	-0.04655	0	Balancing
100002355_21	0.1875	-0.066667	0	Balancing
100000992_28	0.1	0	0	Balancing
100007226_10	0.366512	0.110471	0	Balancing
100003164_30	0.198413	-0.066863	0	Balancing
100013294_28	0.120556	-0.007939	0	Balancing
100001730_8	0.140873	-0.062911	0	Balancing
100002786_8	0.094511	-0.007698	0	Balancing
100000731_25	0.092857	-0.014245	0	Balancing
100009127_59	0.280572	-0.00706	0	Balancing
100000587_58	0.12522	-0.024959	0	Balancing
100005825_61	0.277778	0.017795	0	Balancing
100006661_29	0.155754	-0.03949	0	Balancing
100001277_9	0.220833	-0.012747	0	Balancing
100016378_32	0.119444	-0.023256	0	Balancing
100001688_48	0.1125	-0.015873	0	Balancing
100001589_15	0.391369	0.048247	0	Balancing
100010558_50	0.068946	-0.028926	0	Balancing
100001813_42	0.1125	-0.015873	0	Balancing
100000815_33	0.081217	-0.022801	0	Balancing
100001480_16	0.125	-0.020106	0	Balancing
100005710_53	0.1125	-0.015873	0	Balancing
100002853_5	0.15366	0.003391	0	Balancing
100001124_27	0.067923	-0.028238	0	Balancing
100001406_58	0.147685	-0.053292	0	Balancing
100021812_49	0.114583	-0.018182	0	Balancing
100002324_51	0.083262	-0.022002	0	Balancing
100007938_46	0.204167	0.000618	0	Balancing
100004462_8	0.087037	-0.021277	0	Balancing
100004376_54	0.079762	-0.014925	0	Balancing
100003915_37	0.193519	-0.077399	0	Balancing
100004365_50	0.131548	-0.037707	0	Balancing
100007002_62	0.1	0	0	Balancing
100001726_57	0.186839	-0.087434	0	Balancing
100002115_9	0.131548	-0.037707	0	Balancing
100007563_56	0.1	0	0	Balancing
100003093_51	0.22415	-0.074579	0	Balancing
100010434_53	0.123504	-0.006375	0	Balancing
100004443_51	0.085648	-0.020917	0	Balancing
100081384_45	0.170701	-0.072453	0	Balancing
100000682_28	0.136111	-0.042017	0	Balancing
100004163_55	0.119444	-0.023256	0	Balancing
100007580_38	0.1	0	0	Balancing
100004107_17	0.136574	-0.024024	0	Balancing
100001121_36	0.079762	-0.014925	0	Balancing
100007756_65	0.1	0	0	Balancing
100005702_19	0.141071	-0.046414	0	Balancing
100003734_38	0.208929	-0.020576	0	Balancing
100013521_12	0.121065	0.002059	0	Balancing
100012404_6	0.129167	-0.021038	0	Balancing
100001825_26	0.206151	-0.06558	0	Balancing
100008480_48	0.141071	-0.046414	0	Balancing
100002138_57	0.131548	-0.037707	0	Balancing
100000672_35	0.087037	-0.021277	0	Balancing
100000770_54	0.036111	-0.010989	0	Balancing
100010224_61	0.05463	-0.016949	0	Balancing
100002844_6	0.067923	-0.028238	0	Balancing
100007012_33	0.154808	-0.052091	0	Balancing
100003644_14	0.094872	-0.014054	0	Balancing
100010614_15	0.1	0	0	Balancing
100008704_54	0.1125	-0.015873	0	Balancing
100014500_5	0.1	0	0	Balancing
100012124_46	0.162302	-0.043387	0	Balancing
100001842_22	0.157804	-0.037872	0	Balancing
100004166_27	0.036111	-0.010989	0	Balancing
100001898_13	0.177315	-0.068434	0	Balancing
100002525_20	0.152976	-0.051448	0	Balancing
100001545_17	0.141071	-0.046414	0	Balancing
100017870_16	0.1125	-0.015873	0	Balancing
100002158_42	0.150595	-0.036658	0	Balancing
100003503_38	0.15	-0.005291	0	Balancing
100004644_47	0.297619	0.021156	0	Balancing
100012525_5	0.282051	0.005455	0	Balancing
100009396_44	0.097222	-0.013665	0	Balancing
100001827_27	0.094511	-0.007698	0	Balancing
100001767_12	0.211538	-0.018182	0	Balancing
100003238_13	0.208241	-0.068168	0	Balancing
100010697_22	0.153846	-0.002	0	Balancing
100003757_21	0.131548	-0.037707	0	Balancing
100005168_22	0.099735	-0.034483	0	Balancing
100013391_45	0.1125	-0.015873	0	Balancing
100007690_30	0.047024	-0.012658	0	Balancing
100010983_30	0.1	0	0	Balancing
100006533_26	0.080769	-0.015873	0	Balancing
100001922_27	0.234386	-0.008947	0	Balancing
100001873_13	0.126923	-0.020606	0	Balancing
100010397_60	0.1	0	0	Balancing
100006734_26	0.047024	-0.012658	0	Balancing
100018316_58	0.037179	-0.011494	0	Balancing
100016689_18	0.1	0	0	Balancing
100003309_38	0.1125	-0.015873	0	Balancing
100014656_25	0.129167	-0.032258	0	Balancing
100003790_36	0.05463	-0.016949	0	Balancing
100000636_14	0.129167	-0.032258	0	Balancing
100000431_35	0.047024	-0.012658	0	Balancing
100003931_34	0.068946	-0.028926	0	Balancing
100007112_13	0.131151	-0.062027	0	Balancing
100000869_30	0.1	0	0	Balancing
100000553_34	0.070536	-0.029536	0	Balancing
100001155_7	0.230556	-0.076209	0	Balancing
100004767_13	0.126923	-0.020606	0	Balancing
100002725_50	0.1125	-0.015873	0	Balancing
100011905_15	0.1	0	0	Balancing
100003126_29	0.209127	-0.012167	0	Balancing
100002303_28	0.1	0	0	Balancing
100002202_32	0.088823	-0.007052	0	Balancing
100003244_13	0.153846	-0.002	0	Balancing
100004259_19	0.126923	-0.020606	0	Balancing
100006368_17	0.1	0	0	Balancing
100012844_54	0.119963	-0.040122	0	Balancing
100003382_22	0.122222	-0.04329	0	Balancing
100004704_9	0.129167	-0.032258	0	Balancing
100002228_51	0.170513	-0.067669	0	Balancing
100001146_39	0.05463	-0.016949	0	Balancing
100000636_33	0.036111	-0.010989	0	Balancing
100001355_12	0.1	0	0	Balancing
100003390_51	0.099735	-0.034483	0	Balancing
100002073_45	0.063131	-0.02	0	Balancing
100002276_18	0.044974	-0.014706	0	Balancing
100004091_12	0.036111	-0.010989	0	Balancing
100008358_32	0.1	0	0	Balancing
100004244_6	0.119444	-0.023256	0	Balancing
100004229_46	0.036111	-0.010989	0	Balancing
100003464_6	0.195437	-0.096447	0	Balancing
100001418_40	0.208929	-0.020576	0	Balancing
100002676_24	0.125	-0.020106	0	Balancing
100000833_19	0.115909	-0.019608	0	Balancing
100003848_39	0.116667	-0.047619	0	Balancing
100003972_5	0.047024	-0.012658	0	Balancing
100005644_52	0.1375	-0.015873	0	Balancing
100001303_16	0.132011	-0.030296	0	Balancing
100004516_52	0.2	0	0	Balancing
100006737_33	0.139683	-0.000668	0	Balancing
100003701_37	0.05463	-0.016949	0	Balancing
100004754_9	0.119444	-0.023256	0	Balancing
100003405_57	0.150132	0.003628	0	Balancing
100014856_40	0.1	0	0	Balancing
100006579_26	0.05463	-0.016949	0	Balancing
100010997_32	0.138889	-0.021176	0	Balancing
100006587_14	0.146786	-0.051095	0	Balancing
100002111_14	0.067923	-0.028238	0	Balancing
100009340_65	0.114583	-0.018182	0	Balancing
100002053_24	0.122222	-0.04329	0	Balancing
100001629_13	0.10172	-0.009409	0	Balancing
100000426_34	0.089815	-0.008163	0	Balancing
100001261_13	0.1	0	0	Balancing
100003466_64	0.05463	-0.016949	0	Balancing
100002126_20	0.081217	-0.022801	0	Balancing
100002663_11	0.129167	-0.021038	0	Balancing
100000165_24	0.036111	-0.010989	0	Balancing
100000631_33	0.141071	-0.046414	0	Balancing
100011308_29	0.036111	-0.010989	0	Balancing
100005309_49	0.119444	-0.023256	0	Balancing
100001333_43	0.05463	-0.016949	0	Balancing
100012226_13	0.083262	-0.022002	0	Balancing
100004188_6	0.1125	-0.015873	0	Balancing
100011429_30	0.150595	-0.036658	0	Balancing
100001817_62	0.1	0	0	Balancing
100000648_10	0.119444	-0.023256	0	Balancing
100003919_26	0.109678	-0.01945	0	Balancing
100007306_65	0.042347	-0.012048	0	Balancing
100009135_9	0.046296	-0.015385	0	Balancing
100015887_29	0.037179	-0.011494	0	Balancing
100004318_33	0.036111	-0.010989	0	Balancing
100047816_45	0.305952	0.074795	0	Balancing
100002090_33	0.147685	-0.053292	0	Balancing
100003106_61	0.29332	0.010014	0	Balancing
100002899_8	0.240741	-0.061538	0	Balancing
100002370_45	0.05463	-0.016949	0	Balancing
100002798_17	0.081217	-0.022801	0	Balancing
100004401_15	0.036111	-0.010989	0	Balancing
100002771_67	0.047024	-0.012658	0	Balancing
100002688_27	0.067923	-0.028238	0	Balancing
100001270_51	0.129167	-0.032258	0	Balancing
100002178_68	0.087037	-0.021277	0	Balancing
100004685_9	0.044974	-0.014706	0	Balancing
100005015_34	0.1125	-0.015873	0	Balancing
100007137_6	0.0525	-0.015873	0	Balancing
100002766_41	0.131548	-0.037707	0	Balancing
100002002_8	0.112434	-0.035294	0	Balancing
100010366_18	0.1125	-0.015873	0	Balancing
100005342_48	0.112434	-0.035294	0	Balancing
100003672_19	0.05463	-0.016949	0	Balancing
100001607_37	0.1	0	0	Balancing
100004363_28	0.080769	-0.015873	0	Balancing
100000393_15	0.115909	-0.019608	0	Balancing
100001597_29	0.047024	-0.012658	0	Balancing
100005935_20	0.1125	-0.015873	0	Balancing
100008700_12	0.1	0	0	Balancing
100006355_16	0.113462	-0.016949	0	Balancing
100014018_65	0.3125	0.090171	0	Balancing
100006883_40	0.1125	-0.015873	0	Balancing
100006815_5	0.1125	-0.015873	0	Balancing
100017406_36	0.047024	-0.012658	0	Balancing
100002169_10	0.1	0	0	Balancing
100022739_18	0.05463	-0.016949	0	Balancing
100002310_12	0.087037	-0.021277	0	Balancing
100000832_27	0.1125	-0.015873	0	Balancing
100001731_35	0.067923	-0.028238	0	Balancing
100000579_22	0.119444	-0.023256	0	Balancing
100004786_63	0.1	0	0	Balancing
100000934_50	0.119444	-0.023256	0	Balancing
100002609_18	0.119444	-0.023256	0	Balancing
100001472_24	0.047024	-0.012658	0	Balancing
100000257_37	0.119444	-0.023256	0	Balancing
100005345_41	0.141071	-0.046414	0	Balancing
100004615_9	0.131548	-0.037707	0	Balancing
100003333_49	0.1125	-0.015873	0	Balancing
100013765_48	0.036111	-0.010989	0	Balancing
100003308_59	0.047024	-0.012658	0	Balancing
100003811_54	0.175926	-0.073684	0	Balancing
100000776_24	0.152976	-0.051448	0	Balancing
100006883_28	0.036111	-0.010989	0	Balancing
100002863_47	0.047024	-0.012658	0	Balancing
100001367_17	0.036111	-0.010989	0	Balancing
100002018_57	0.152976	-0.051448	0	Balancing
100001742_31	0.1	0	0	Balancing
100012972_30	0.107407	-0.010142	0	Balancing
100002400_52	0.132479	-0.03871	0	Balancing
100001620_42	0.036111	-0.010989	0	Balancing
100009196_53	0.1	0	0	Balancing
100023924_53	0.311111	0.024026	0	Balancing
100001842_44	0.05463	-0.016949	0	Balancing
100012906_47	0.114583	-0.018182	0	Balancing
100006791_62	0.081944	-0.016949	0	Balancing
100008706_8	0.141026	-0.022727	0	Balancing
100003471_23	0.158333	-0.014354	0	Balancing
100000232_9	0.079762	-0.014925	0	Balancing
100000701_10	0.1	0	0	Balancing
100005692_32	0.1	0	0	Balancing
100005558_7	0.047024	-0.012658	0	Balancing
100011613_37	0.1	0	0	Balancing
100002325_43	0.1125	-0.015873	0	Balancing
100010631_63	0.037179	-0.011494	0	Balancing
100001660_27	0.036111	-0.010989	0	Balancing
100001875_35	0.036111	-0.010989	0	Balancing
100004011_30	0.173611	-0.062857	0	Balancing
100007275_16	0.1	0	0	Balancing
100008173_50	0.122222	-0.04329	0	Balancing
100005507_49	0.119444	-0.023256	0	Balancing
100009320_39	0.113462	-0.016949	0	Balancing
100003594_55	0.180952	-0.073099	0	Balancing
100000228_11	0.231349	-0.101305	0	Balancing
100003189_7	0.067923	-0.028238	0	Balancing
100001661_44	0.1125	-0.015873	0	Balancing
100002114_15	0.1	0	0	Balancing
100000346_6	0.1	0	0	Balancing
100001731_7	0.125	-0.020106	0	Balancing
100002065_37	0.141071	-0.046414	0	Balancing
100007580_11	0.1	0	0	Balancing
100002612_68	0.1	0	0	Balancing
100018721_50	0.079762	-0.014925	0	Balancing
100003833_11	0.216667	-0.025641	0	Balancing
100001362_16	0.084105	-0.038008	0	Balancing
100000179_31	0.225	-0.037037	0	Balancing
100002563_36	0.036111	-0.010989	0	Balancing
100003717_6	0.129167	-0.032258	0	Balancing
100002025_26	0.1	0	0	Balancing
100000584_29	0.119444	-0.023256	0	Balancing
100002840_41	0.047024	-0.012658	0	Balancing
100010074_16	0.036111	-0.010989	0	Balancing
100002092_56	0.1	0	0	Balancing
100002363_36	0.1	0	0	Balancing
100000744_33	0.047024	-0.012658	0	Balancing
100004686_48	0.119444	-0.023256	0	Balancing
100006465_11	0.129167	-0.032258	0	Balancing
100014339_37	0.2	0	0	Balancing
100003915_7	0.113462	-0.016949	0	Balancing
100008259_62	0.1	0	0	Balancing
100003838_52	0.1	0	0	Balancing
100002205_47	0.141071	-0.046414	0	Balancing
100006009_24	0.1125	-0.015873	0	Balancing
100005698_58	0.1	0	0	Balancing
100012645_62	0.1	0	0	Balancing
100011776_21	0.036111	-0.010989	0	Balancing
100001187_31	0.05463	-0.016949	0	Balancing
100004910_18	0.070139	-0.029703	0	Balancing
100018571_54	0.1	0	0	Balancing
100000445_19	0.1	0	0	Balancing
100004634_26	0.1	0	0	Balancing
100021517_27	0.067901	-0.022727	0	Balancing
100017939_6	0.204034	-0.002775	0	Balancing
100003700_61	0.147685	-0.053292	0	Balancing
100008599_19	0.119444	-0.023256	0	Balancing
100001609_35	0.278571	-0.048433	0	Balancing
100004254_50	0.1	0	0	Balancing
100005916_21	0.129167	-0.032258	0	Balancing
100012046_22	0.057292	-0.018182	0	Balancing
100004152_19	0.05463	-0.016949	0	Balancing
100002737_38	0.158333	-0.014354	0	Balancing
100001343_18	0.036111	-0.010989	0	Balancing
100004887_45	0.1	0	0	Balancing
100002748_65	0.067923	-0.028238	0	Balancing
100005610_40	0.092857	-0.014245	0	Balancing
100007065_19	0.1125	-0.015873	0	Balancing
100000443_20	0.131548	-0.037707	0	Balancing
100011249_38	0.036111	-0.010989	0	Balancing
100004887_56	0.1125	-0.015873	0	Balancing
100009704_14	0.2	0	0	Balancing
100001280_29	0.036111	-0.010989	0	Balancing
100003700_23	0.067923	-0.028238	0	Balancing
100006186_43	0.079762	-0.014925	0	Balancing
100001263_58	0.114583	-0.018182	0	Balancing
100003482_33	0.067923	-0.028238	0	Balancing
100000396_18	0.036111	-0.010989	0	Balancing
100003772_20	0.159722	-0.043478	0	Balancing
100005733_64	0.1125	-0.015873	0	Balancing
100008727_37	0.092857	-0.014245	0	Balancing
100002131_17	0.047024	-0.012658	0	Balancing
100005804_45	0.068946	-0.028926	0	Balancing
100010655_47	0.113462	-0.016949	0	Balancing
100003797_60	0.141071	-0.046414	0	Balancing
100012701_24	0.1125	-0.015873	0	Balancing
100000688_36	0.125	0	0	Balancing
100003717_24	0.036111	-0.010989	0	Balancing
100003952_11	0.058532	-0.016949	0	Balancing
100011326_67	0.1	0	0	Balancing
100002315_35	0.1	0	0	Balancing
100005175_65	0.125	-0.020106	0	Balancing
100000389_7	0.036111	-0.010989	0	Balancing
100016307_25	0.1	0	0	Balancing
100002264_11	0.129167	-0.032258	0	Balancing
100002506_59	0.1125	-0.015873	0	Balancing
100012413_22	0.089815	-0.008163	0	Balancing
100003613_61	0.119444	-0.023256	0	Balancing
100001534_63	0.1	0	0	Balancing
100007531_21	0.067923	-0.028238	0	Balancing
100002956_33	0.147685	-0.053292	0	Balancing
100014778_56	0.05463	-0.016949	0	Balancing
100017411_34	0.135	-0.021442	0	Balancing
100005576_44	0.1	0	0	Balancing
100005328_9	0.1125	-0.015873	0	Balancing
100003254_13	0.119444	-0.023256	0	Balancing
100001875_6	0.1	0	0	Balancing
100006537_55	0.1125	-0.015873	0	Balancing
100004580_8	0.1	0	0	Balancing
100010590_66	0.113462	-0.016949	0	Balancing
100002951_30	0.092857	-0.014245	0	Balancing
100010587_66	0.1	0	0	Balancing
100010343_43	0.068946	-0.028926	0	Balancing
100003751_12	0.103333	-0.032258	0	Balancing
100004491_32	0.129167	-0.032258	0	Balancing
100010350_18	0.1	0	0	Balancing
100002417_32	0.067923	-0.028238	0	Balancing
100003801_11	0.047024	-0.012658	0	Balancing
100006725_6	0.148148	-0.03125	0	Balancing
100010141_34	0.1	0	0	Balancing
100005000_44	0.05463	-0.016949	0	Balancing
100001261_10	0.1	0	0	Balancing
100004707_45	0.036111	-0.010989	0	Balancing
100002260_46	0.1	0	0	Balancing
100016765_6	0.1	0	0	Balancing
100005306_43	0.087037	-0.021277	0	Balancing
100005037_27	0.1125	-0.015873	0	Balancing
100006498_24	0.1	0	0	Balancing
100005525_22	0.036111	-0.010989	0	Balancing
100000223_68	0.036111	-0.010989	0	Balancing
100002880_30	0.148148	-0.03125	0	Balancing
100003876_25	0.1125	-0.015873	0	Balancing
100007745_42	0.1	0	0	Balancing
100003247_17	0.129167	-0.032258	0	Balancing
100009940_7	0.1125	-0.015873	0	Balancing
100001476_52	0.1	0	0	Balancing
100005290_54	0.129167	-0.021038	0	Balancing
100006819_54	0.129167	-0.032258	0	Balancing
100006006_63	0.047024	-0.012658	0	Balancing
100006402_57	0.036111	-0.010989	0	Balancing
100005035_63	0.1125	-0.015873	0	Balancing
100004702_37	0.097222	-0.028571	0	Balancing
100002008_7	0.1	0	0	Balancing
100005055_67	0.1	0	0	Balancing
100003039_24	0.047024	-0.012658	0	Balancing
100003879_30	0.159722	-0.043478	0	Balancing
100008778_12	0.129167	-0.032258	0	Balancing
100009952_28	0.126923	-0.020606	0	Balancing
100007888_26	0.1	0	0	Balancing
100016253_43	0.1	0	0	Balancing
100002155_17	0.1	0	0	Balancing
100003959_28	0.139881	-0.021277	0	Balancing
100004770_5	0.047024	-0.012658	0	Balancing
100007291_43	0.1	0	0	Balancing
100002315_40	0.092857	-0.014245	0	Balancing
100005568_33	0.1	0	0	Balancing
100004773_65	0.1	0	0	Balancing
100010085_30	0.1	0	0	Balancing
100006608_35	0.1	0	0	Balancing
100032000_57	0.129167	-0.032258	0	Balancing
100000681_17	0.092857	-0.014245	0	Balancing
100006803_46	0.05463	-0.016949	0	Balancing
100002624_61	0.05463	-0.016949	0	Balancing
100000763_24	0.067901	-0.022727	0	Balancing
100002194_36	0.1	0	0	Balancing
100001665_56	0.087037	-0.021277	0	Balancing
100008561_65	0.141071	-0.046414	0	Balancing
100002055_57	0.1125	-0.015873	0	Balancing
100002505_66	0.036111	-0.010989	0	Balancing
100004255_42	0.23244	-0.086357	0	Balancing
100002398_55	0.05463	-0.016949	0	Balancing
100002724_50	0.075397	-0.008772	0	Balancing
100020018_63	0.129167	-0.032258	0	Balancing
100001582_10	0.162302	-0.043387	0	Balancing
100007406_47	0.1	0	0	Balancing
100010663_37	0.1	0	0	Balancing
100006367_41	0.1	0	0	Balancing
100004932_33	0.1	0	0	Balancing
100011258_39	0.092857	-0.014245	0	Balancing
100004130_66	0.1	0	0	Balancing
100008514_58	0.147685	-0.053292	0	Balancing
100006946_43	0.1	0	0	Balancing
100000992_20	0.036111	-0.010989	0	Balancing
100013721_54	0.1	0	0	Balancing
100007243_27	0.25	0	0	Balancing
100004972_41	0.1	0	0	Balancing
100004255_63	0.1	0	0	Balancing
100011098_45	0.1	0	0	Balancing
100008364_5	0.1	0	0	Balancing
100010398_7	0.1	0	0	Balancing
100002243_44	0.1	0	0	Balancing
100002504_49	0.125	0	0	Balancing
100012313_45	0.1	0	0	Balancing
100009006_49	0.1	0	0	Balancing
100005902_10	0.047024	-0.012658	0	Balancing
100003937_63	0.1	0	0	Balancing
100005879_24	0.135	-0.021442	0	Balancing
100002153_52	0.1	0	0	Balancing
100009354_41	0.1125	-0.015873	0	Balancing
100008450_45	0.047024	-0.012658	0	Balancing
100010646_19	0.125	0	0	Balancing
100048829_11	0.2	0	0	Balancing
100005329_33	0.210714	-0.016949	0	Balancing
100009134_65	0.132479	-0.03871	0	Balancing
100004511_22	0.1	0	0	Balancing
100004366_31	0.05463	-0.016949	0	Balancing
100012791_43	0.114583	-0.018182	0	Balancing
100009968_51	0.048077	-0.013333	0	Balancing
100098197_7	0.1	0	0	Balancing
100007579_61	0.1	0	0	Balancing
100006618_18	0.15	-0.005291	0	Balancing
100008464_18	0.1	0	0	Balancing
100007757_40	0.1125	-0.015873	0	Balancing
100103752_47	0.119444	-0.023256	0	Balancing
100000769_22	0.129167	-0.032258	0	Balancing
100004109_32	0.1	0	0	Balancing
100003512_67	0.085648	-0.020917	0	Balancing
100001388_57	0.044974	-0.014706	0	Balancing
100014041_48	0.036111	-0.010989	0	Balancing
100005754_24	0.1	0	0	Balancing
100009340_57	0.114583	-0.018182	0	Balancing
100003614_34	0.1	0	0	Balancing
100011989_30	0.2125	-0.019608	0	Balancing
100012483_65	0.079762	-0.014925	0	Balancing
100019536_24	0.113462	-0.016949	0	Balancing
100005150_54	0.079762	-0.014925	0	Balancing
100012160_28	0.1	0	0	Balancing
100003474_12	0.1	0	0	Balancing
100040158_19	0.246142	-0.048866	0	Balancing
100002348_10	0.1	0	0	Balancing
100006690_27	0.2	0	0	Balancing
100065556_10	0.1	0	0	Balancing
100002587_65	0.1	0	0	Balancing
100006871_33	0.047024	-0.012658	0	Balancing
100008400_59	0.1125	-0.015873	0	Balancing
100006672_25	0.1	0	0	Balancing
100011132_33	0.1	0	0	Balancing
100009543_58	0.044974	-0.014706	0	Balancing
100008592_13	0.125	0	0	Balancing
100005838_38	0.245556	-0.067873	0	Balancing
100011489_17	0.1	0	0	Balancing
100012746_13	0.1	0	0	Balancing
100004108_15	0.1	0	0	Balancing
100009745_50	0.1	0	0	Balancing
100028870_64	0.1	0	0	Balancing
100007275_54	0.1	0	0	Balancing
100019092_39	0.1	0	0	Balancing
100011293_65	0.1	0	0	Balancing
100010491_61	0.1	0	0	Balancing
100005597_56	0.1	0	0	Balancing
100007351_48	0.125	0	0	Balancing
100001615_11	0.047024	-0.012658	0	Balancing
100023563_11	0.1	0	0	Balancing
100003885_17	0.036111	-0.010989	0	Balancing
100003180_56	0.1	0	0	Balancing
100013007_60	0.126923	-0.020606	0	Balancing
100014365_67	0.1	0	0	Balancing
100003409_56	0.037179	-0.011494	0	Balancing
100002960_43	0.126923	-0.020606	0	Balancing
100002822_16	0.044974	-0.014706	0	Balancing
100010498_43	0.1	0	0	Balancing
100005135_13	0.044974	-0.014706	0	Balancing
100001900_34	0.047024	-0.012658	0	Balancing
100002609_52	0.143651	-0.042357	0	Balancing
100004568_45	0.080769	-0.015873	0	Balancing
100007266_14	0.1	0	0	Balancing
100000192_12	0.070139	-0.029703	0	Balancing
100004045_32	0.1	0	0	Balancing
100004655_62	0.05463	-0.016949	0	Balancing
100002002_33	0.147685	-0.053292	0	Balancing
100006948_21	0.1	0	0	Balancing
100006675_27	0.1	0	0	Balancing
100001892_23	0.05463	-0.016949	0	Balancing
100004140_56	0.037179	-0.011494	0	Balancing
100001777_11	0.092857	-0.014245	0	Balancing
100002409_15	0.079762	-0.014925	0	Balancing
100011413_42	0.1	0	0	Balancing
100003164_17	0.058532	-0.016949	0	Balancing
100000781_28	0.1	0	0	Balancing
100001907_33	0.088823	-0.007052	0	Balancing
100001816_15	0.047024	-0.012658	0	Balancing
100010401_65	0.1	0	0	Balancing
100011121_36	0.037179	-0.011494	0	Balancing
100008229_24	0.1	0	0	Balancing
100013389_50	0.1	0	0	Balancing
100004300_12	0.1	0	0	Balancing
100007100_13	0.05463	-0.016949	0	Balancing
100009061_16	0.037179	-0.011494	0	Balancing
100006419_51	0.1	0	0	Balancing
100012463_55	0.1	0	0	Balancing
100006318_14	0.1	0	0	Balancing
100010232_46	0.037179	-0.011494	0	Balancing
100017562_60	0.1	0	0	Balancing
100001121_58	0.1	0	0	Balancing
100007282_7	0.1	0	0	Balancing
100007138_43	0.1	0	0	Balancing
100005778_64	0.119444	-0.023256	0	Balancing
100005066_46	0.036111	-0.010989	0	Balancing
100001637_11	0.097222	-0.028571	0	Balancing
100005391_62	0.099735	-0.034483	0	Balancing
100005291_54	0.1	0	0	Balancing
100013669_34	0.158333	-0.003096	0	Balancing
100006925_38	0.036111	-0.010989	0	Balancing
100004161_46	0.038839	-0.011494	0	Balancing
100000616_27	0.081019	-0.006211	0	Balancing
100008369_7	0.1	0	0	Balancing
100026920_44	0.047024	-0.012658	0	Balancing
100010108_22	0.125	0	0	Balancing
100007096_48	0.1	0	0	Balancing
100001448_31	0.119444	-0.023256	0	Balancing
100022765_65	0.047024	-0.012658	0	Balancing
100002065_39	0.036111	-0.010989	0	Balancing
100003380_62	0.041146	-0.012658	0	Balancing
100003351_60	0.037179	-0.011494	0	Balancing
100002415_66	0.181327	-0.07234	0	Balancing
100005795_19	0.048077	-0.013333	0	Balancing
100003205_40	0.1	0	0	Balancing
100006942_45	0.087037	-0.021277	0	Balancing
100000357_24	0.047024	-0.012658	0	Balancing
100013578_31	0.097222	-0.013665	0	Balancing
100008382_59	0.036111	-0.010989	0	Balancing
100003864_18	0.108754	-0.009574	0	Balancing
100006244_56	0.1	0	0	Balancing
100008839_25	0.036111	-0.010989	0	Balancing
100028733_45	0.047024	-0.012658	0	Balancing
100015175_23	0.1	0	0	Balancing
100017330_11	0.129167	-0.021038	0	Balancing
100011887_57	0.1	0	0	Balancing
100005692_43	0.1	0	0	Balancing
100004349_30	0.079762	-0.014925	0	Balancing
100005709_63	0.2	0	0	Balancing
100007728_11	0.092857	-0.014245	0	Balancing
100002833_18	0.067901	-0.022727	0	Balancing
100001335_43	0.047024	-0.012658	0	Balancing
100007758_59	0.05463	-0.016949	0	Balancing
100009578_11	0.036111	-0.010989	0	Balancing
100004228_14	0.041667	-0.013333	0	Balancing
100001365_64	0.138889	-0.021176	0	Balancing
100001795_29	0.036111	-0.010989	0	Balancing
100001259_33	0.090586	-0.04259	0	Balancing
100006505_5	0.1	0	0	Balancing
100009349_42	0.129167	-0.032258	0	Balancing
100010770_27	0.1	0	0	Balancing
100000454_41	0.036111	-0.010989	0	Balancing
100002439_28	0.210714	-0.016949	0	Balancing
100001692_52	0.1	0	0	Balancing
100010391_21	0.043827	-0.014084	0	Balancing
100002943_36	0.05463	-0.016949	0	Balancing
100006451_35	0.1125	-0.015873	0	Balancing
100004735_5	0.04784	-0.016129	0	Balancing
100002682_55	0.036111	-0.010989	0	Balancing
100005597_27	0.047024	-0.012658	0	Balancing
100002535_16	0.05463	-0.016949	0	Balancing
100007501_49	0.1	0	0	Balancing
100006054_58	0.1	0	0	Balancing
100010325_43	0.048077	-0.013333	0	Balancing
100001534_42	0.036111	-0.010989	0	Balancing
100003277_59	0.036111	-0.010989	0	Balancing
100004911_49	0.05463	-0.016949	0	Balancing
100002458_46	0.1	0	0	Balancing
100000692_13	0.061343	-0.018868	0	Balancing
100003982_66	0.1	0	0	Balancing
100005705_47	0.125	0	0	Balancing
100021903_19	0.129167	-0.032258	0	Balancing
100016310_31	0.125	0	0	Balancing
100013271_60	0.509971	-0.02193	1e-06	Balancing
100001753_52	0.368519	0.066423	3e-06	Balancing
100000878_38	0.20496	0.027846	3e-06	Balancing
100009368_62	0.067143	-0.005516	6e-06	Balancing
100004641_38	0.195437	-0.056315	1.2e-05	Balancing
100002891_24	0.186839	-0.054996	1.9e-05	Balancing
100004276_48	0.166204	-0.053908	2.7e-05	Balancing
100003662_6	0.391071	0.069994	3.4e-05	Balancing
100002882_51	0.503439	0.008399	5.3e-05	Balancing
100024882_27	0.103571	0.007958	5.9e-05	Balancing
100006635_54	0.396633	0.071721	6.7e-05	Balancing
100000559_48	0.164881	-0.049338	8e-05	Balancing
100000458_34	0.164881	-0.049338	8e-05	Balancing
100001244_28	0.193519	-0.046081	0.000143	Balancing
100010118_15	0.097578	-0.004496	0.000145	Balancing
100009894_20	0.430952	0.104532	0.000152	Balancing
100010291_8	0.490278	0.03503	0.000161	Balancing
100007817_51	0.166204	-0.045188	0.000164	Balancing
100004997_62	0.458405	0.070962	0.000202	Balancing
100000929_13	0.184439	-0.043326	0.000215	Balancing
100009840_9	0.344907	0.120554	0.000259	Balancing
100000562_51	0.354233	0.120582	0.000265	Balancing
100002032_55	0.184722	-0.040248	0.000319	Balancing
100009336_22	0.210684	0.0314	0.000326	Balancing
100003678_28	0.166667	-0.03421	0.000603	Balancing
100001311_25	0.142115	0.009111	0.000684	Balancing
100007650_33	0.472737	0.092055	0.000703	Balancing
100002830_58	0.169643	-0.030941	0.000803	Balancing
100004175_15	0.147266	0.009262	0.000807	Balancing
100000143_39	0.167857	-0.030733	0.000817	Balancing
100001361_58	0.436971	0.082781	0.000824	Balancing
100002136_29	0.351923	0.12306	0.000901	Balancing
100001117_6	0.18869	-0.029092	0.000932	Balancing
100000188_45	0.197421	-0.026623	0.001123	Balancing
100006184_32	0.385582	0.087213	0.001141	Balancing
100006219_63	0.2151	0.034693	0.001198	Balancing
100005078_24	0.33642	0.123976	0.00121	Balancing
100005816_8	0.410053	0.134078	0.00139	Balancing
100005240_30	0.390675	0.090067	0.001508	Balancing
100006576_16	0.458571	0.094748	0.001606	Balancing
100006216_45	0.17996	-0.017273	0.002042	Balancing
100013850_21	0.17996	-0.017273	0.002042	Balancing
100000673_38	0.377976	0.093767	0.002061	Balancing
100017128_7	0.142154	0.010582	0.002185	Balancing
100000789_20	0.301323	0.114055	0.00242	Balancing
100002069_26	0.529461	0.087307	0.002438	Balancing
100003294_36	0.431746	0.122244	0.002462	Balancing
100002108_18	0.514484	0.099553	0.0026	Balancing
100008076_68	0.400331	0.141869	0.002878	Balancing
100004890_53	0.125772	0.011155	0.00292	Balancing
100001914_57	0.466667	0.10887	0.003107	Balancing
100008328_18	0.466667	0.10887	0.003107	Balancing
100001799_15	0.465741	0.109523	0.003188	Balancing
100000918_28	0.515344	0.109553	0.003299	Balancing
100004386_42	0.066667	0	0.003957	Balancing
100001999_58	0.066667	0	0.003957	Balancing
100004796_7	0.066667	0	0.003957	Balancing
100000953_53	0.066667	0	0.003957	Balancing
100004344_18	0.066667	0	0.003957	Balancing
100001303_40	0.066667	0	0.003957	Balancing
100007281_42	0.066667	0	0.003957	Balancing
100004029_18	0.066667	0	0.003957	Balancing
100015878_15	0.066667	0	0.003957	Balancing
100003886_36	0.066667	0	0.003957	Balancing
100008595_30	0.066667	0	0.003957	Balancing
100001489_50	0.066667	0	0.003957	Balancing
100002506_13	0.066667	0	0.003957	Balancing
100006550_12	0.066667	0	0.003957	Balancing
100009349_15	0.066667	0	0.003957	Balancing
100007324_48	0.066667	0	0.003957	Balancing
100000922_32	0.066667	0	0.003957	Balancing
100000191_22	0.066667	0	0.003957	Balancing
100014082_21	0.066667	0	0.003957	Balancing
100006496_52	0.066667	0	0.003957	Balancing
100004482_37	0.066667	0	0.003957	Balancing
100005399_41	0.066667	0	0.003957	Balancing
100005656_51	0.066667	0	0.003957	Balancing
100002582_13	0.066667	0	0.003957	Balancing
100005358_67	0.066667	0	0.003957	Balancing
100024281_44	0.066667	0	0.003957	Balancing
100000347_16	0.066667	0	0.003957	Balancing
100006721_29	0.066667	0	0.003957	Balancing
100006509_26	0.066667	0	0.003957	Balancing
100006079_52	0.066667	0	0.003957	Balancing
100009476_51	0.066667	0	0.003957	Balancing
100004208_26	0.066667	0	0.003957	Balancing
100016349_24	0.066667	0	0.003957	Balancing
100005677_51	0.066667	0	0.003957	Balancing
100003124_5	0.066667	0	0.003957	Balancing
100016792_36	0.066667	0	0.003957	Balancing
100004049_29	0.066667	0	0.003957	Balancing
100000423_22	0.066667	0	0.003957	Balancing
100005760_50	0.066667	0	0.003957	Balancing
100007871_52	0.066667	0	0.003957	Balancing
100007964_43	0.066667	0	0.003957	Balancing
100002460_42	0.066667	0	0.003957	Balancing
100002839_55	0.066667	0	0.003957	Balancing
100003108_55	0.461607	0.117066	0.004196	Balancing
100001437_47	0.197751	-0.002372	0.004197	Balancing
100012344_12	0.399359	0.336116	0.004292	Balancing
100004565_11	0.455556	0.118206	0.00436	Balancing
100002328_64	0.18244	-0.000109	0.004602	Balancing
100005042_56	0.54418	0.192724	0.004836	Balancing
100002407_63	0.476065	0.128553	0.005016	Neutral
100001554_36	0.371429	0.110555	0.00564	Neutral
100007645_65	0.417791	0.13699	0.005803	Neutral
100009799_59	0.136111	0.013158	0.005951	Neutral
100010265_67	0.136111	0.013158	0.005951	Neutral
100005988_25	0.458333	0.129412	0.006127	Neutral
100008594_29	0.438889	0.135323	0.006158	Neutral
100003598_41	0.51541	0.140059	0.006193	Neutral
100002522_44	0.444907	0.135793	0.006226	Neutral
100005601_34	0.119048	0.013333	0.006243	Neutral
100001904_27	0.107804	0.013497	0.00652	Neutral
100010760_31	0.198214	0.010647	0.006821	Neutral
100001182_11	0.198214	0.010647	0.006821	Neutral
100003887_21	0.179012	0.01088	0.006874	Neutral
100000984_68	0.211442	0.045105	0.006902	Neutral
100002788_19	0.300833	0.119723	0.007233	Neutral
100002888_22	0.216667	0.046154	0.007671	Neutral
100001557_53	0.216667	0.046154	0.007671	Neutral
100004264_15	0.526455	0.143021	0.007994	Neutral
100002253_50	0.167308	0.016092	0.008131	Neutral
100002597_21	0.487698	0.149276	0.008209	Neutral
100000975_16	0.193519	0.016554	0.008249	Neutral
100005090_43	0.440476	0.149015	0.008281	Neutral
100009858_57	0.507143	0.157992	0.008504	Neutral
100005827_53	0.490212	0.152177	0.008629	Neutral
100001981_29	0.516336	0.158883	0.008632	Neutral
100006872_60	0.532407	0.147913	0.008717	Neutral
100001808_26	0.381292	0.121703	0.008906	Neutral
100007470_53	0.488889	0.155393	0.009109	Neutral
100002040_27	0.463889	0.146482	0.009347	Neutral
100005870_51	0.144312	0.0152	0.009569	Neutral
100035986_55	0.144312	0.0152	0.009569	Neutral
100000167_24	0.144312	0.0152	0.009569	Neutral
100005268_11	0.266204	0.048681	0.009637	Neutral
100010053_22	0.122593	0.01525	0.009663	Neutral
100003669_35	0.392063	0.124077	0.009685	Neutral
100016139_23	0.368783	0.124264	0.009748	Neutral
100004403_42	0.526257	0.15559	0.009942	Neutral
100015974_27	0.471403	0.153058	0.010032	Neutral
100000648_7	0.132011	0.015614	0.010351	Neutral
100001629_24	0.132011	0.015614	0.010351	Neutral
100004544_45	0.150463	0.015782	0.010672	Neutral
100002729_31	0.468717	0.156651	0.010901	Neutral
100005533_18	0.11936	0.015918	0.010933	Neutral
100014247_42	0.540234	0.230549	0.011171	Neutral
100004089_7	0.452778	0.155627	0.011324	Neutral
100001491_11	0.269775	0.100849	0.011728	Neutral
100001053_21	0.269775	0.100849	0.011728	Neutral
100004586_63	0.175	0.029478	0.011905	Neutral
100002782_35	0.489749	0.173422	0.01209	Neutral
100001212_40	0.1875	0.030303	0.012163	Neutral
100013826_6	0.1875	0.030303	0.012163	Neutral
100001758_48	0.523545	0.168024	0.012174	Neutral
100002414_45	0.535714	0.241941	0.013875	Neutral
100009579_28	0.534392	0.241955	0.013879	Neutral
100007455_18	0.12904	0.017448	0.013963	Neutral
100003943_56	0.200529	0.053826	0.014081	Neutral
100002621_19	0.534722	0.243281	0.01422	Neutral
100002160_68	0.542526	0.246604	0.015103	Neutral
100008513_60	0.366402	0.147358	0.015412	Neutral
100002115_36	0.169643	0.04051	0.015617	Neutral
100006324_11	0.123077	0.018333	0.01578	Neutral
100016030_68	0.432341	0.169489	0.015823	Neutral
100017931_23	0.492593	0.193134	0.015938	Neutral
100001277_31	0.112434	0.01861	0.016357	Neutral
100002810_20	0.112434	0.01861	0.016357	Neutral
100003629_63	0.112434	0.01861	0.016357	Neutral
100005884_7	0.175044	0.042747	0.016438	Neutral
100001172_54	0.440476	0.191926	0.01669	Neutral
100007037_53	0.232407	0.056863	0.016942	Neutral
100004759_11	0.534375	0.255518	0.017659	Neutral
100012115_42	0.441468	0.196465	0.017729	Neutral
100016494_12	0.507051	0.207831	0.017802	Neutral
100006194_59	0.499158	0.204756	0.018508	Neutral
100012370_20	0.124145	0.019735	0.018738	Neutral
100001187_13	0.181217	0.049331	0.018987	Neutral
100004205_46	0.199206	0.049875	0.019207	Neutral
100001948_45	0.182672	0.050258	0.019362	Neutral
100000984_38	0.387302	0.149492	0.019664	Neutral
100013079_55	0.135813	0.020209	0.019757	Neutral
100001214_46	0.175926	0.052632	0.020341	Neutral
100003956_15	0.488319	0.214703	0.020892	Neutral
100006743_24	0.122222	0.020881	0.021216	Neutral
100001593_16	0.125132	0.020949	0.021365	Neutral
100004344_7	0.125132	0.020949	0.021365	Neutral
100004406_35	0.433399	0.213005	0.02175	Neutral
100002342_44	0.134722	0.021398	0.02235	Neutral
100003773_14	0.134722	0.021398	0.02235	Neutral
100017144_5	0.134722	0.021398	0.02235	Neutral
100004401_32	0.134722	0.021398	0.02235	Neutral
100011594_62	0.171164	0.057501	0.022432	Neutral
100007061_49	0.214881	0.062326	0.022457	Neutral
100000676_29	0.28836	0.111819	0.022633	Neutral
100007814_12	0.35844	0.156719	0.022661	Neutral
100019704_25	0.510292	0.227085	0.022702	Neutral
100002079_47	0.521759	0.21184	0.022789	Neutral
100010603_46	0.156614	0.021607	0.022811	Neutral
100004859_20	0.550962	0.260407	0.023136	Neutral
100019928_27	0.538889	0.272018	0.023159	Neutral
100004601_28	0.456296	0.200449	0.023393	Neutral
100006520_12	0.326638	0.136038	0.023442	Neutral
100016472_14	0.5375	0.272896	0.023481	Neutral
100001180_24	0.176709	0.059983	0.023541	Neutral
100007530_62	0.402381	0.211045	0.023568	Neutral
100003006_36	0.511111	0.230295	0.023598	Neutral
100001968_17	0.185714	0.060697	0.023866	Neutral
100003884_63	0.27963	0.113291	0.024119	Neutral
100001526_60	0.174008	0.06136	0.024169	Neutral
100006727_16	0.197222	0.062137	0.024528	Neutral
100005341_41	0.435185	0.224412	0.024736	Neutral
100005701_22	0.187121	0.063314	0.025076	Neutral
100004405_46	0.197222	0.063716	0.025265	Neutral
100016180_25	0.101852	0.02314	0.02623	Neutral
100004919_21	0.075926	0.010043	0.026519	Neutral
100001031_22	0.075926	0.010043	0.026519	Neutral
100003828_14	0.075926	0.010043	0.026519	Neutral
100008932_63	0.075926	0.010043	0.026519	Neutral
100011577_9	0.164103	0.066519	0.026603	Neutral
100002082_20	0.184854	0.06728	0.026973	Neutral
100013054_48	0.52906	0.226331	0.027368	Neutral
100013554_45	0.315278	0.140124	0.027625	Neutral
100003933_56	0.411442	0.22379	0.028116	Neutral
100004178_8	0.400712	0.224543	0.02839	Neutral
100001020_13	0.2875	0.117518	0.028395	Neutral
100013146_56	0.283069	0.117757	0.028637	Neutral
100002774_55	0.180952	0.070723	0.028682	Neutral
100003557_40	0.180952	0.070723	0.028682	Neutral
100013046_17	0.502381	0.247214	0.028716	Neutral
100003553_33	0.490278	0.244328	0.029055	Neutral
100004749_5	0.135522	0.024667	0.029695	Neutral
100000755_20	0.119709	0.024953	0.03035	Neutral
100006880_33	0.538955	0.290409	0.030566	Neutral
100008356_65	0.524603	0.23664	0.030986	Neutral
100007693_29	0.221429	0.070515	0.031442	Neutral
100006038_39	0.221429	0.070515	0.031442	Neutral
100001820_38	0.493056	0.252878	0.031719	Neutral
100016802_56	0.215972	0.070839	0.031812	Neutral
100012666_28	0.232341	0.070904	0.031887	Neutral
100083882_64	0.480489	0.221835	0.032043	Neutral
100000339_17	0.41627	0.23463	0.032096	Neutral
100014184_47	0.167857	0.077584	0.03226	Neutral
100001413_18	0.493849	0.254714	0.03231	Neutral
100004858_10	0.440608	0.253174	0.033033	Neutral
100005433_65	0.166204	0.079797	0.033463	Neutral
100006263_44	0.396204	0.177517	0.03363	Neutral
100013548_50	0.403704	0.240017	0.034109	Neutral
100002402_8	0.498611	0.260215	0.034121	Neutral
100006950_67	0.528098	0.245141	0.034204	Neutral
100004464_42	0.540476	0.298562	0.034314	Neutral
100001806_67	0.182099	0.081483	0.034397	Neutral
100001652_61	0.238889	0.07325	0.0346	Neutral
100002461_63	0.455688	0.233631	0.034741	Neutral
100005749_30	0.40873	0.244234	0.035701	Neutral
100009519_12	0.491733	0.266127	0.036136	Neutral
100011928_15	0.170513	0.084958	0.036366	Neutral
100003673_57	0.170513	0.084958	0.036366	Neutral
100049697_67	0.546296	0.293938	0.036396	Neutral
100017278_66	0.51929	0.251662	0.036823	Neutral
100006089_48	0.544444	0.304922	0.037446	Neutral
100009792_62	0.499003	0.271025	0.037859	Neutral
100007901_49	0.18373	0.088265	0.038296	Neutral
100002249_48	0.2	0.07672	0.038702	Neutral
100005145_64	0.505754	0.276867	0.039401	Neutral
100000794_58	0.199603	0.090403	0.039573	Neutral
100003402_48	0.071429	0.014379	0.039852	Neutral
100006874_31	0.438889	0.274429	0.039873	Neutral
100010779_27	0.498764	0.277345	0.040157	Neutral
100006045_45	0.539815	0.310188	0.040182	Neutral
100001179_16	0.178704	0.092228	0.040682	Neutral
100007353_59	0.178704	0.092228	0.040682	Neutral
100006236_66	0.523232	0.261325	0.040951	Neutral
100004010_11	0.109722	0.02989	0.041871	Neutral
100003925_44	0.109722	0.02989	0.041871	Neutral
100029199_6	0.442857	0.281602	0.042318	Neutral
100001162_5	0.186376	0.095529	0.04273	Neutral
100002723_45	0.414286	0.262708	0.042824	Neutral
100011243_67	0.196465	0.09585	0.042933	Neutral
100003087_11	0.174934	0.096898	0.043597	Neutral
100009891_25	0.174934	0.096898	0.043597	Neutral
100002107_16	0.54246	0.316536	0.043655	Neutral
100004400_9	0.171296	0.097702	0.04411	Neutral
100003627_27	0.529167	0.268573	0.044247	Neutral
100003651_33	0.361071	0.183207	0.044748	Neutral
100009229_64	0.522115	0.270049	0.04494	Neutral
100004792_66	0.480423	0.252378	0.045241	Neutral
100009251_19	0.33869	0.183983	0.045414	Neutral
100004910_45	0.178704	0.100338	0.045816	Neutral
100002857_41	0.435516	0.292094	0.046021	Neutral
100001760_29	0.38631	0.199235	0.046195	Neutral
100003330_13	0.490741	0.295115	0.047078	Neutral
100003579_11	0.18869	0.102729	0.047395	Neutral
100005055_40	0.197222	0.103484	0.0479	Neutral
100000535_6	0.172421	0.105178	0.049044	Neutral
100003676_19	0.172421	0.105178	0.049044	Neutral
100004468_63	0.172421	0.105178	0.049044	Neutral
100000279_42	0.174868	0.105598	0.049329	Neutral
100002648_21	0.440476	0.302616	0.049886	Neutral
100003689_21	0.531349	0.280415	0.050013	Neutral
100007802_39	0.529167	0.280699	0.050157	Neutral
100002262_20	0.504167	0.302308	0.05048	Neutral
100007289_27	0.329167	0.163023	0.05082	Neutral
100007263_6	0.24359	0.086775	0.051095	Neutral
100003775_40	0.491204	0.30519	0.051314	Neutral
100005895_46	0.52037	0.284184	0.05195	Neutral
100009980_38	0.515598	0.305451	0.051981	Neutral
100001945_45	0.43869	0.308284	0.052032	Neutral
100009595_68	0.460913	0.276068	0.052132	Neutral
100009403_12	0.17963	0.110063	0.052427	Neutral
100007074_27	0.186398	0.110864	0.052994	Neutral
100004805_43	0.545635	0.332263	0.053117	Neutral
100004019_17	0.074405	0.018667	0.054353	Neutral
100003958_15	0.074405	0.018667	0.054353	Neutral
100006845_12	0.074405	0.018667	0.054353	Neutral
100018028_36	0.074405	0.018667	0.054353	Neutral
100029861_24	0.249712	0.089377	0.054405	Neutral
100002800_46	0.267037	0.143834	0.054761	Neutral
100001957_9	0.154613	0.035483	0.055244	Neutral
100016852_22	0.468483	0.273085	0.055332	Neutral
100002481_26	0.441239	0.316783	0.055335	Neutral
100012024_30	0.304274	0.167902	0.055663	Neutral
100000773_33	0.320899	0.168553	0.056306	Neutral
100004144_53	0.462831	0.285967	0.056651	Neutral
100001935_60	0.193704	0.115921	0.056652	Neutral
100005129_63	0.122306	0.036083	0.056691	Neutral
100008593_47	0.300397	0.169298	0.057041	Neutral
100003486_66	0.292735	0.146166	0.057058	Neutral
100002615_51	0.413161	0.298168	0.057135	Neutral
100005742_59	0.171429	0.117284	0.057662	Neutral
100006366_58	0.545437	0.339692	0.058026	Neutral
100002238_7	0.438823	0.32496	0.058609	Neutral
100001583_30	0.440972	0.326788	0.059354	Neutral
100017728_5	0.448214	0.327136	0.059496	Neutral
100005392_38	0.277991	0.148802	0.059646	Neutral
100011099_23	0.292735	0.14982	0.060643	Neutral
100006237_36	0.148148	0.03791	0.061108	Neutral
100001852_44	0.281481	0.150788	0.06159	Neutral
100002765_38	0.408598	0.309565	0.061904	Neutral
100007191_55	0.449074	0.334024	0.062351	Neutral
100009379_37	0.175	0.12381	0.062638	Neutral
100010335_63	0.444444	0.334759	0.06266	Neutral
100003093_61	0.404808	0.311509	0.062726	Neutral
100009064_56	0.401852	0.311797	0.062847	Neutral
100000859_18	0.459524	0.29921	0.062972	Neutral
100003695_63	0.450992	0.300037	0.063377	Neutral
100002744_7	0.435847	0.337444	0.063794	Neutral
100008160_18	0.211364	0.096774	0.064003	Neutral
100006265_38	0.412073	0.316387	0.064797	Neutral
100001066_35	0.415741	0.316576	0.064878	Neutral
100002429_21	0.539815	0.349405	0.064886	Neutral
100002577_21	0.509896	0.330704	0.065159	Neutral
100001639_15	0.351852	0.20729	0.065631	Neutral
100008729_45	0.299858	0.155901	0.06657	Neutral
100002756_43	0.426786	0.285768	0.066644	Neutral
100011421_8	0.545406	0.351891	0.066724	Neutral
100002761_47	0.247575	0.098847	0.066737	Neutral
100003977_15	0.34798	0.209084	0.067198	Neutral
100003506_5	0.438095	0.345908	0.06744	Neutral
100005922_5	0.27963	0.156851	0.067491	Neutral
100002710_15	0.282407	0.156939	0.067576	Neutral
100007913_26	0.36396	0.210489	0.068426	Neutral
100000478_41	0.344444	0.210799	0.068697	Neutral
100017909_7	0.140598	0.041139	0.068944	Neutral
100008776_49	0.259259	0.100696	0.06919	Neutral
100002780_42	0.077564	0.02281	0.069299	Neutral
100012147_56	0.077564	0.02281	0.069299	Neutral
100001500_30	0.273942	0.158773	0.069352	Neutral
100001248_11	0.108025	0.041558	0.069963	Neutral
100006581_16	0.108025	0.041558	0.069963	Neutral
100009694_47	0.415741	0.329176	0.070298	Neutral
100002228_26	0.188889	0.13369	0.070624	Neutral
100013533_46	0.255079	0.10187	0.070755	Neutral
100008094_39	0.534259	0.357332	0.070865	Neutral
100009936_65	0.345238	0.213289	0.070873	Neutral
100010526_18	0.169048	0.134272	0.071111	Neutral
100004507_17	0.508995	0.341796	0.071609	Neutral
100007044_35	0.416138	0.333934	0.072371	Neutral
100005667_10	0.5375	0.359357	0.072449	Neutral
100006619_46	0.410714	0.334153	0.072466	Neutral
100004885_50	0.507077	0.343435	0.072597	Neutral
100008963_52	0.2125	0.103641	0.073125	Neutral
100008328_13	0.35172	0.215864	0.073126	Neutral
100008141_20	0.293783	0.162794	0.073229	Neutral
100007469_34	0.134615	0.042944	0.073336	Neutral
100001501_58	0.216667	0.104072	0.073703	Neutral
100004733_66	0.323065	0.186492	0.073746	Neutral
100004960_29	0.522718	0.323302	0.075153	Neutral
100003516_38	0.441667	0.363805	0.075505	Neutral
100004749_54	0.274158	0.166124	0.076425	Neutral
100004135_51	0.507407	0.350036	0.076675	Neutral
100003485_8	0.386111	0.245181	0.076786	Neutral
100004931_62	0.348082	0.220062	0.076799	Neutral
100001511_65	0.197884	0.140982	0.076874	Neutral
100003437_9	0.197884	0.140982	0.076874	Neutral
100001312_42	0.448022	0.367249	0.077114	Neutral
100010146_22	0.283929	0.167016	0.077278	Neutral
100010791_37	0.079365	0.025	0.077495	Neutral
100005136_42	0.260119	0.107043	0.077707	Neutral
100005119_5	0.411971	0.348082	0.078616	Neutral
100004067_42	0.415079	0.348098	0.078624	Neutral
100008136_67	0.53287	0.328549	0.078717	Neutral
100000893_18	0.522288	0.329263	0.07921	Neutral
100011727_57	0.547329	0.366505	0.079261	Neutral
100014804_53	0.409722	0.349647	0.079315	Neutral
100003866_28	0.508929	0.354882	0.079766	Neutral
100005399_60	0.231746	0.108563	0.079767	Neutral
100002148_48	0.396693	0.249582	0.079962	Neutral
100004492_58	0.253175	0.108779	0.08006	Neutral
100010408_16	0.438889	0.373643	0.08015	Neutral
100058233_51	0.547024	0.367894	0.080286	Neutral
100005753_34	0.492262	0.362824	0.080295	Neutral
100003074_30	0.46713	0.332976	0.080541	Neutral
100004476_19	0.337946	0.22516	0.081262	Neutral
100001112_8	0.218254	0.109759	0.081393	Neutral
100001656_27	0.107407	0.046284	0.081476	Neutral
100007525_57	0.107407	0.046284	0.081476	Neutral
100015803_66	0.547222	0.369535	0.081507	Neutral
100004271_65	0.342424	0.225552	0.081605	Neutral
100003996_61	0.446318	0.376816	0.081681	Neutral
100004525_58	0.535714	0.370721	0.081762	Neutral
100010786_29	0.099735	0.026284	0.082382	Neutral
100000547_18	0.099735	0.026284	0.082382	Neutral
100001539_51	0.099735	0.026284	0.082382	Neutral
100008382_52	0.099735	0.026284	0.082382	Neutral
100013192_25	0.099735	0.026284	0.082382	Neutral
100002208_20	0.099735	0.026284	0.082382	Neutral
100002786_39	0.099735	0.026284	0.082382	Neutral
100002452_5	0.099735	0.026284	0.082382	Neutral
100003242_49	0.414815	0.356795	0.082526	Neutral
100005875_17	0.534656	0.371666	0.08257	Neutral
100004471_24	0.186376	0.147558	0.082776	Neutral
100004551_58	0.186376	0.147558	0.082776	Neutral
100055877_20	0.481151	0.322012	0.082833	Neutral
100005517_40	0.199603	0.147915	0.083104	Neutral
100002173_27	0.248677	0.111435	0.083678	Neutral
100030632_23	0.55971	0.401747	0.083682	Neutral
100003326_17	0.211429	0.11193	0.084354	Neutral
100009543_25	0.07209	0.026983	0.085066	Neutral
100001456_23	0.548611	0.374296	0.085112	Neutral
100004239_33	0.380952	0.256629	0.085126	Neutral
100003348_31	0.477315	0.327144	0.086019	Neutral
100000869_42	0.339947	0.23097	0.086348	Neutral
100003151_48	0.269048	0.176902	0.086677	Neutral
100014796_23	0.272222	0.176993	0.086763	Neutral
100000686_10	0.070833	0.027451	0.086871	Neutral
100001846_40	0.402778	0.367554	0.08742	Neutral
100001821_35	0.199603	0.153273	0.088115	Neutral
100000449_12	0.199603	0.153273	0.088115	Neutral
100002959_63	0.151667	0.049097	0.08834	Neutral
100007049_25	0.506944	0.368017	0.088578	Neutral
100009075_48	0.415344	0.370571	0.088806	Neutral
100001509_27	0.197222	0.154327	0.089121	Neutral
100002093_48	0.533135	0.344368	0.090147	Neutral
100002029_18	0.225926	0.11632	0.090382	Neutral
100005491_28	0.225926	0.11632	0.090382	Neutral
100006510_30	0.492593	0.380323	0.090847	Neutral
100003490_38	0.550595	0.381818	0.091002	Neutral
100006597_10	0.539815	0.381199	0.091008	Neutral
100004323_62	0.176667	0.15645	0.091168	Neutral
100007304_60	0.278439	0.181758	0.091252	Neutral
100004188_42	0.323942	0.20508	0.091272	Neutral
100000696_55	0.309524	0.205128	0.091317	Neutral
100019580_5	0.448889	0.396526	0.091558	Neutral
100005334_10	0.290344	0.182673	0.092112	Neutral
100003061_28	0.550926	0.383305	0.092194	Neutral
100004104_53	0.305556	0.206612	0.092694	Neutral
100005181_34	0.34246	0.238534	0.092966	Neutral
100013599_10	0.493717	0.383963	0.093154	Neutral
100004250_13	0.333333	0.239063	0.093429	Neutral
100004920_32	0.391759	0.267873	0.093564	Neutral
100002545_21	0.071429	0.029194	0.093653	Neutral
100001790_10	0.071429	0.029194	0.093653	Neutral
100005658_42	0.071429	0.029194	0.093653	Neutral
100005675_65	0.071429	0.029194	0.093653	Neutral
100013486_27	0.071429	0.029194	0.093653	Neutral
100001848_27	0.071429	0.029194	0.093653	Neutral
100011742_62	0.071429	0.029194	0.093653	Neutral
100001133_36	0.071429	0.029194	0.093653	Neutral
100003195_68	0.071429	0.029194	0.093653	Neutral
100020117_10	0.382123	0.268184	0.0938	Neutral
100010926_60	0.208036	0.11881	0.093822	Neutral
100003169_18	0.424832	0.337315	0.09391	Neutral
100001689_27	0.263889	0.118942	0.094005	Neutral
100002139_51	0.551786	0.385702	0.094136	Neutral
100002879_20	0.377116	0.268968	0.094398	Neutral
100005126_10	0.389683	0.269061	0.094469	Neutral
100015678_48	0.385251	0.269297	0.094649	Neutral
100000687_45	0.23836	0.119588	0.0949	Neutral
100002056_55	0.283796	0.185665	0.094916	Neutral
100026382_14	0.417593	0.339346	0.095035	Neutral
100009806_10	0.174868	0.161051	0.095699	Neutral
100009110_67	0.174868	0.161051	0.095699	Neutral
100020305_67	0.548413	0.388099	0.096102	Neutral
100003021_30	0.221032	0.12046	0.09611	Neutral
100002321_43	0.387235	0.271339	0.096211	Neutral
100002539_21	0.368981	0.271493	0.096329	Neutral
100007821_45	0.55119	0.388868	0.096738	Neutral
100004113_43	0.411508	0.388975	0.097391	Neutral
100002361_14	0.483598	0.345486	0.097882	Neutral
100012254_47	0.528175	0.355423	0.098765	Neutral
100009526_62	0.548611	0.39136	0.098816	Neutral
100004695_30	0.299603	0.189845	0.098818	Neutral
100004692_21	0.536706	0.389551	0.098839	Neutral
100002463_12	0.105952	0.053456	0.09898	Neutral
100001901_23	0.105952	0.053456	0.09898	Neutral
100005258_39	0.382275	0.274968	0.099006	Neutral
100002537_58	0.529167	0.356022	0.099247	Neutral
100002101_51	0.441071	0.411246	0.099362	Neutral
100007895_55	0.441168	0.411287	0.099384	Neutral
100004524_7	0.328175	0.214143	0.099636	Neutral
100013501_57	0.438675	0.412762	0.100187	Neutral
100009135_56	0.100427	0.054159	0.100696	Neutral
100000712_39	0.203704	0.123814	0.100778	Neutral
100000114_36	0.321429	0.215581	0.100953	Neutral
100002278_56	0.321429	0.215581	0.100953	Neutral
100003054_27	0.288889	0.192308	0.10111	Neutral
100002324_33	0.319841	0.215881	0.101228	Neutral
100002793_8	0.374206	0.278421	0.101687	Neutral
100000194_22	0.268254	0.193294	0.102025	Neutral
100011196_68	0.425561	0.352206	0.102252	Neutral
100008975_28	0.439646	0.416987	0.102508	Neutral
100006114_25	0.394907	0.279598	0.102606	Neutral
100005559_9	0.31541	0.218805	0.103896	Neutral
100002890_12	0.335979	0.251611	0.104395	Neutral
100004616_65	0.274306	0.195949	0.104487	Neutral
100007495_14	0.243386	0.126497	0.104528	Neutral
100007534_37	0.282621	0.196232	0.104748	Neutral
100000710_19	0.530093	0.362959	0.104945	Neutral
100010961_27	0.260648	0.126834	0.105001	Neutral
100012795_14	0.41358	0.405212	0.105156	Neutral
100002489_58	0.130208	0.056	0.105189	Neutral
100012186_21	0.247024	0.127135	0.105422	Neutral
100012382_5	0.446296	0.4227	0.105698	Neutral
100003686_13	0.319643	0.222423	0.107183	Neutral
100006900_25	0.210317	0.12843	0.107239	Neutral
100004813_21	0.501587	0.405244	0.107449	Neutral
100000289_32	0.275794	0.199323	0.107605	Neutral
100002777_49	0.281217	0.19942	0.107695	Neutral
100005970_28	0.444444	0.426464	0.107832	Neutral
100008194_42	0.195833	0.172921	0.108001	Neutral
100011135_45	0.236905	0.129181	0.108294	Neutral
100011325_44	0.552315	0.403826	0.109608	Neutral
100000517_40	0.233333	0.130952	0.110785	Neutral
100016500_50	0.49375	0.409977	0.110823	Neutral
100004026_13	0.32094	0.22661	0.110968	Neutral
100004122_51	0.292857	0.203039	0.111029	Neutral
100007267_33	0.483333	0.365134	0.111432	Neutral
100008533_52	0.144587	0.058874	0.1122	Neutral
100003713_24	0.316667	0.228633	0.112789	Neutral
100002403_23	0.416931	0.37066	0.112881	Neutral
100011171_65	0.552244	0.407811	0.113198	Neutral
100010746_49	0.462536	0.387127	0.113264	Neutral
100007678_23	0.495437	0.413696	0.113525	Neutral
100009459_19	0.52688	0.373021	0.113591	Neutral
100005436_6	0.228042	0.133119	0.113841	Neutral
100000210_23	0.228042	0.133119	0.113841	Neutral
100003208_43	0.255688	0.133242	0.114014	Neutral
100001149_11	0.210317	0.133515	0.1144	Neutral
100001151_34	0.318254	0.23064	0.11459	Neutral
100005630_16	0.3625	0.263928	0.115134	Neutral
100009169_18	0.294048	0.208002	0.115583	Neutral
100003165_24	0.532606	0.375623	0.115902	Neutral
100001992_39	0.110204	0.060462	0.116072	Neutral
100001160_37	0.371429	0.297111	0.116547	Neutral
100001219_21	0.548677	0.411491	0.116575	Neutral
100016300_51	0.413818	0.428806	0.116775	Neutral
100006132_46	0.142725	0.060786	0.116862	Neutral
100006987_26	0.292735	0.209635	0.117078	Neutral
100003641_39	0.475	0.373008	0.117112	Neutral
100002427_49	0.268056	0.209753	0.117186	Neutral
100008160_53	0.378419	0.299065	0.118133	Neutral
100004812_53	0.340476	0.267417	0.118171	Neutral
100013294_34	0.340476	0.267417	0.118171	Neutral
100005497_56	0.206349	0.136199	0.118196	Neutral
100006609_30	0.206349	0.136199	0.118196	Neutral
100004585_17	0.555335	0.413308	0.118263	Neutral
100012751_16	0.49765	0.421417	0.119283	Neutral
100001003_52	0.255357	0.137105	0.11948	Neutral
100003735_45	0.563333	0.435482	0.120199	Neutral
100011785_10	0.488492	0.423468	0.120846	Neutral
100002849_47	0.422768	0.384442	0.121031	Neutral
100007178_51	0.137346	0.062525	0.1211	Neutral
100012181_60	0.276786	0.214337	0.12137	Neutral
100000772_42	0.107407	0.06288	0.121965	Neutral
100004899_11	0.290079	0.215072	0.122039	Neutral
100003049_37	0.201323	0.139171	0.122412	Neutral
100013531_57	0.411905	0.440732	0.122807	Neutral
100006992_9	0.334259	0.273142	0.123149	Neutral
100005387_26	0.209392	0.140183	0.12385	Neutral
100011083_13	0.531532	0.384608	0.124121	Neutral
100014892_41	0.455556	0.403287	0.124182	Neutral
100011080_61	0.3625	0.275362	0.125077	Neutral
100003881_54	0.303846	0.242505	0.125153	Neutral
100012800_7	0.454365	0.405721	0.125875	Neutral
100005927_40	0.348214	0.277383	0.126832	Neutral
100010277_33	0.449405	0.458441	0.127047	Neutral
100004573_25	0.27209	0.22118	0.127589	Neutral
100006828_28	0.127778	0.065334	0.127941	Neutral
100006324_47	0.127778	0.065334	0.127941	Neutral
100006538_47	0.127778	0.065334	0.127941	Neutral
100005392_13	0.1	0.065444	0.128209	Neutral
100001438_34	0.414352	0.451614	0.128408	Neutral
100007722_68	0.433333	0.460598	0.128416	Neutral
100009423_68	0.427778	0.397213	0.128749	Neutral
100015590_40	0.418519	0.397832	0.129127	Neutral
100009722_68	0.169048	0.191635	0.129261	Neutral
100002047_6	0.169048	0.191635	0.129261	Neutral
100002878_67	0.552646	0.425175	0.129643	Neutral
100008683_66	0.181378	0.192181	0.129916	Neutral
100007605_28	0.276442	0.22393	0.13008	Neutral
100003436_38	0.407692	0.455598	0.130482	Neutral
100004349_8	0.371429	0.314388	0.130777	Neutral
100007859_11	0.134392	0.066929	0.131823	Neutral
100009965_26	0.325677	0.251812	0.133339	Neutral
100005699_45	0.465079	0.417197	0.13403	Neutral
100003364_64	0.196581	0.195573	0.134036	Neutral
100003799_34	0.407672	0.463929	0.134863	Neutral
100002903_63	0.554563	0.430422	0.134869	Neutral
100009675_53	0.4625	0.418619	0.135061	Neutral
100011717_27	0.478241	0.396928	0.135271	Neutral
100058780_59	0.184615	0.196863	0.135624	Neutral
100004966_17	0.366468	0.287729	0.135802	Neutral
100006327_60	0.162302	0.068638	0.13598	Neutral
100011887_19	0.162302	0.068638	0.13598	Neutral
100015081_38	0.269231	0.230476	0.135991	Neutral
100006721_62	0.084921	0.040132	0.137856	Neutral
100007905_18	0.084921	0.040132	0.137856	Neutral
100001199_57	0.084921	0.040132	0.137856	Neutral
100007138_19	0.084921	0.040132	0.137856	Neutral
100009532_13	0.273843	0.232555	0.137863	Neutral
100004591_22	0.179266	0.198672	0.137871	Neutral
100001658_13	0.367196	0.323475	0.138441	Neutral
100008194_48	0.180952	0.199174	0.138499	Neutral
100001739_16	0.387037	0.324536	0.139343	Neutral
100006648_64	0.166667	0.2	0.139535	Neutral
100006316_35	0.4	0.474074	0.140276	Neutral
100020269_8	0.302137	0.259949	0.140431	Neutral
100008273_26	0.4625	0.425993	0.140479	Neutral
100004265_49	0.55	0.435979	0.140534	Neutral
100008017_18	0.297619	0.236154	0.141099	Neutral
100005158_54	0.40463	0.477086	0.1419	Neutral
100018606_42	0.361111	0.295696	0.142694	Neutral
100004524_51	0.10303	0.071429	0.142765	Neutral
100006969_16	0.32619	0.264614	0.144472	Neutral
100007278_10	0.441327	0.484908	0.144528	Neutral
100001762_63	0.319643	0.265053	0.144851	Neutral
100012140_37	0.159656	0.072416	0.145163	Neutral
100004431_61	0.550397	0.440467	0.145208	Neutral
100008282_53	0.090833	0.042009	0.145658	Neutral
100004535_44	0.286364	0.241297	0.145713	Neutral
100011184_54	0.171795	0.204987	0.145896	Neutral
100003547_40	0.556944	0.455032	0.146039	Neutral
100001418_33	0.475	0.411285	0.146843	Neutral
100011326_63	0.131553	0.073219	0.147113	Neutral
100005371_15	0.285714	0.243056	0.147288	Neutral
100003066_34	0.554167	0.443661	0.148587	Neutral
100002156_41	0.283333	0.244582	0.148654	Neutral
100007922_44	0.544147	0.434871	0.148714	Neutral
100003058_58	0.294048	0.245102	0.149119	Neutral
100004727_6	0.362698	0.304345	0.150161	Neutral
100009364_28	0.316667	0.271405	0.150323	Neutral
100001994_55	0.366667	0.337493	0.150492	Neutral
100002076_6	0.101786	0.074724	0.150768	Neutral
100004006_21	0.130622	0.075026	0.151501	Neutral
100002192_13	0.130622	0.075026	0.151501	Neutral
100003590_56	0.49418	0.460534	0.151704	Neutral
100002219_21	0.557936	0.459125	0.151898	Neutral
100009172_39	0.551852	0.446865	0.152021	Neutral
100008351_51	0.214583	0.15999	0.15222	Neutral
100002196_45	0.277778	0.25	0.153495	Neutral
100003527_5	0.277778	0.25	0.153495	Neutral
100004098_24	0.277778	0.25	0.153495	Neutral
100011172_68	0.346412	0.308461	0.15371	Neutral
100001669_34	0.414087	0.498866	0.153891	Neutral
100004330_9	0.387654	0.341837	0.154281	Neutral
100028187_63	0.556553	0.460879	0.154457	Neutral
100009969_26	0.282937	0.251537	0.154866	Neutral
100001220_48	0.3875	0.342587	0.154938	Neutral
100002695_63	0.507275	0.446299	0.155619	Neutral
100001331_20	0.089583	0.044397	0.155651	Neutral
100037283_54	0.355	0.311095	0.155979	Neutral
100010740_19	0.328571	0.278127	0.156081	Neutral
100001444_46	0.208974	0.163095	0.156699	Neutral
100005052_18	0.155754	0.077244	0.156883	Neutral
100004208_21	0.240212	0.163479	0.157253	Neutral
100013391_5	0.335873	0.313244	0.157829	Neutral
100005922_8	0.438228	0.503773	0.157942	Neutral
100012014_17	0.248519	0.164598	0.158869	Neutral
100003822_20	0.339418	0.314866	0.159225	Neutral
100009300_25	0.385979	0.347689	0.159425	Neutral
100010867_64	0.483333	0.426236	0.159449	Neutral
100018025_9	0.558482	0.464298	0.159527	Neutral
100002288_59	0.436243	0.506205	0.159733	Neutral
100007845_8	0.261681	0.165291	0.15987	Neutral
100005374_13	0.340476	0.315957	0.160163	Neutral
100004127_6	0.539744	0.443909	0.160182	Neutral
100003966_9	0.489815	0.469769	0.160208	Neutral
100003007_22	0.43287	0.44757	0.160797	Neutral
100004550_61	0.091667	0.045648	0.160914	Neutral
100007589_62	0.276667	0.258431	0.161007	Neutral
100007975_11	0.47642	0.428197	0.161146	Neutral
100006101_21	0.48254	0.428558	0.161459	Neutral
100011275_16	0.113131	0.079232	0.161706	Neutral
100004443_33	0.328571	0.285024	0.161956	Neutral
100007585_12	0.478704	0.429732	0.162481	Neutral
100004487_41	0.145982	0.079809	0.163105	Neutral
100014075_11	0.509722	0.453524	0.163193	Neutral
100003361_51	0.33254	0.286528	0.163234	Neutral
100001508_26	0.273016	0.261162	0.163436	Neutral
100002817_26	0.548677	0.457469	0.163706	Neutral
100002480_33	0.315542	0.287191	0.163796	Neutral
100014439_6	0.479762	0.431448	0.163981	Neutral
100002532_12	0.260185	0.168277	0.164187	Neutral
100002919_12	0.511773	0.454548	0.164287	Neutral
100002299_18	0.113839	0.080436	0.164625	Neutral
100007752_6	0.322009	0.289289	0.165575	Neutral
100012614_14	0.35	0.322751	0.166004	Neutral
100008360_14	0.404762	0.520261	0.166112	Neutral
100000732_6	0.420304	0.456176	0.166544	Neutral
100004456_38	0.461852	0.459392	0.16661	Neutral
100001960_22	0.234949	0.170011	0.166696	Neutral
100010116_38	0.320536	0.290841	0.166889	Neutral
100003647_5	0.27381	0.265701	0.167469	Neutral
100012171_37	0.27381	0.265701	0.167469	Neutral
100004360_33	0.295833	0.266501	0.168179	Neutral
100011471_16	0.364872	0.325479	0.168347	Neutral
100002438_35	0.365542	0.325942	0.168744	Neutral
100014907_7	0.151496	0.082265	0.169059	Neutral
100001238_61	0.32004	0.2936	0.169221	Neutral
100002717_14	0.111905	0.082464	0.169541	Neutral
100011827_27	0.427513	0.460891	0.169729	Neutral
100004578_47	0.285714	0.268301	0.169776	Neutral
100003670_57	0.558135	0.471027	0.169822	Neutral
100006941_6	0.425	0.461166	0.169915	Neutral
100009050_16	0.070408	0.047938	0.17059	Neutral
100002229_49	0.567791	0.524765	0.172305	Neutral
100007254_55	0.087037	0.048356	0.172362	Neutral
100003972_57	0.087037	0.048356	0.172362	Neutral
100010841_20	0.087037	0.048356	0.172362	Neutral
100005927_24	0.087037	0.048356	0.172362	Neutral
100002052_25	0.087037	0.048356	0.172362	Neutral
100012307_18	0.087037	0.048356	0.172362	Neutral
100013826_48	0.087037	0.048356	0.172362	Neutral
100002590_46	0.087037	0.048356	0.172362	Neutral
100001823_49	0.087037	0.048356	0.172362	Neutral
100002899_63	0.087037	0.048356	0.172362	Neutral
100004270_11	0.087037	0.048356	0.172362	Neutral
100002844_45	0.087037	0.048356	0.172362	Neutral
100010274_10	0.488095	0.482538	0.172543	Neutral
100011895_59	0.394643	0.362397	0.172549	Neutral
100001114_12	0.403571	0.531242	0.172566	Neutral
100005514_20	0.374868	0.362514	0.172655	Neutral
100006032_23	0.259524	0.174312	0.172926	Neutral
100008666_9	0.523214	0.431475	0.173243	Neutral
100003740_34	0.150595	0.084075	0.173445	Neutral
100009741_56	0.150595	0.084075	0.173445	Neutral
100008210_46	0.473611	0.442219	0.173576	Neutral
100001585_8	0.492526	0.483805	0.173804	Neutral
100003102_17	0.406695	0.533555	0.173942	Neutral
100118788_49	0.11	0.084529	0.174545	Neutral
100001317_15	0.275595	0.274072	0.174894	Neutral
100009095_36	0.502381	0.464796	0.175521	Neutral
100020247_35	0.343452	0.334489	0.176075	Neutral
100004219_47	0.2	0.17672	0.176419	Neutral
100004982_48	0.288889	0.276224	0.176801	Neutral
100004493_7	0.255019	0.177126	0.177008	Neutral
100002390_67	0.585648	0.570079	0.177064	Neutral
100006535_54	0.369444	0.367778	0.177419	Neutral
100007891_53	0.390625	0.367904	0.177533	Neutral
100006766_12	0.330423	0.303751	0.177766	Neutral
100005560_55	0.343254	0.336668	0.177943	Neutral
100007181_20	0.18254	0.228261	0.178021	Neutral
100000206_9	0.474008	0.447271	0.178185	Neutral
100014005_14	0.47094	0.447404	0.178307	Neutral
100010401_25	0.264947	0.178206	0.178575	Neutral
100003004_11	0.434656	0.531273	0.179058	Neutral
100003480_33	0.40377	0.542998	0.179621	Neutral
100004403_30	0.407937	0.543221	0.179756	Neutral
100013240_58	0.552976	0.471573	0.18	Neutral
100001644_18	0.466402	0.475742	0.180404	Neutral
100004081_42	0.408003	0.546589	0.181807	Neutral
100014578_51	0.460256	0.477363	0.181809	Neutral
100001527_51	0.249802	0.181083	0.182752	Neutral
100003502_34	0.374074	0.373847	0.182953	Neutral
100016501_8	0.556667	0.479316	0.183078	Neutral
100012726_38	0.22037	0.181465	0.183307	Neutral
100004911_50	0.092857	0.051023	0.183703	Neutral
100038430_34	0.092857	0.051023	0.183703	Neutral
100006609_42	0.092857	0.051023	0.183703	Neutral
100005583_50	0.092857	0.051023	0.183703	Neutral
100003801_7	0.092857	0.051023	0.183703	Neutral
100007647_57	0.166026	0.232123	0.183757	Neutral
100004436_26	0.226058	0.182597	0.184952	Neutral
100011371_29	0.554233	0.475895	0.185164	Neutral
100001110_34	0.322421	0.314051	0.186385	Neutral
100013397_53	0.307407	0.314799	0.187009	Neutral
100002427_48	0.244444	0.18419	0.187267	Neutral
100000971_50	0.097222	0.052101	0.188303	Neutral
100009855_63	0.097222	0.052101	0.188303	Neutral
100006196_38	0.407937	0.558078	0.188901	Neutral
100016165_29	0.553535	0.479605	0.189661	Neutral
100000047_17	0.341071	0.350539	0.189812	Neutral
100002718_28	0.543915	0.465953	0.190286	Neutral
100003758_51	0.430225	0.49109	0.190739	Neutral
100004105_53	0.341071	0.352181	0.191216	Neutral
100010570_55	0.466952	0.488111	0.191304	Neutral
100007807_61	0.60119	0.794279	0.193272	Neutral
100040520_61	0.464881	0.490506	0.193462	Neutral
100006409_5	0.287037	0.295256	0.193648	Neutral
100011403_46	0.291931	0.295688	0.19403	Neutral
100009617_45	0.247516	0.189551	0.195065	Neutral
100000911_25	0.557672	0.486677	0.195374	Neutral
100009599_55	0.557672	0.486793	0.195572	Neutral
100001136_18	0.376984	0.387852	0.195891	Neutral
100003218_29	0.452646	0.493982	0.196623	Neutral
100005215_26	0.513757	0.483393	0.197272	Neutral
100009050_14	0.228571	0.191142	0.19738	Neutral
100002557_16	0.547355	0.486445	0.198105	Neutral
100003828_49	0.132143	0.094388	0.198424	Neutral
100001082_31	0.255357	0.191919	0.198512	Neutral
100011120_29	0.559061	0.489073	0.199481	Neutral
100010775_44	0.215145	0.192781	0.199767	Neutral
100007194_17	0.546296	0.488698	0.20093	Neutral
100005989_21	0.328307	0.334339	0.203236	Neutral
100003338_12	0.307341	0.334399	0.203286	Neutral
100002243_18	0.148148	0.096791	0.204243	Neutral
100000633_8	0.299858	0.307529	0.20451	Neutral
100006973_38	0.558201	0.492075	0.204698	Neutral
100009876_51	0.215865	0.196199	0.204745	Neutral
100004571_61	0.35086	0.370119	0.206526	Neutral
100003920_33	0.544246	0.477268	0.206901	Neutral
100009191_30	0.400926	0.586725	0.207303	Neutral
100014122_40	0.223077	0.198412	0.207969	Neutral
100002299_14	0.080357	0.05679	0.208404	Neutral
100018316_65	0.132479	0.098534	0.208466	Neutral
100004215_24	0.492791	0.516292	0.208615	Neutral
100014427_16	0.081944	0.057011	0.209354	Neutral
100032243_54	0.081944	0.057011	0.209354	Neutral
100008461_19	0.315385	0.341907	0.209488	Neutral
100000246_6	0.253175	0.199459	0.209495	Neutral
100011804_12	0.253175	0.199459	0.209495	Neutral
100002466_7	0.549769	0.495989	0.210217	Neutral
100016030_62	0.25	0.2	0.210284	Neutral
100009964_54	0.371429	0.403419	0.210535	Neutral
100001789_41	0.180556	0.249515	0.211094	Neutral
100002204_5	0.180556	0.249515	0.211094	Neutral
100002329_31	0.512368	0.494749	0.211446	Neutral
100003288_13	0.481085	0.482202	0.212035	Neutral
100004603_57	0.131548	0.100507	0.213246	Neutral
100023924_36	0.131548	0.100507	0.213246	Neutral
100000608_11	0.131548	0.100507	0.213246	Neutral
100017603_20	0.131548	0.100507	0.213246	Neutral
100004076_8	0.387381	0.406307	0.213281	Neutral
100011579_24	0.260256	0.20255	0.214001	Neutral
100002926_38	0.3125	0.348133	0.21462	Neutral
100002656_14	0.118519	0.101103	0.21469	Neutral
100007606_31	0.118519	0.101103	0.21469	Neutral
100001170_28	0.118519	0.101103	0.21469	Neutral
100001512_55	0.449471	0.57269	0.214812	Neutral
100007855_31	0.333333	0.38	0.214946	Neutral
100025164_23	0.145238	0.101838	0.216471	Neutral
100006898_17	0.326042	0.35045	0.216528	Neutral
100084353_13	0.357672	0.38221	0.216829	Neutral
100002051_25	0.098413	0.058824	0.217161	Neutral
100000429_10	0.098413	0.058824	0.217161	Neutral
100013730_51	0.503989	0.499952	0.218173	Neutral
100004734_7	0.559046	0.499784	0.218453	Neutral
100011293_67	0.080769	0.059163	0.218623	Neutral
100011436_62	0.080769	0.059163	0.218623	Neutral
100015455_32	0.482764	0.489289	0.219344	Neutral
100013369_35	0.291667	0.324348	0.219423	Neutral
100006066_10	0.555776	0.500459	0.219681	Neutral
100023918_20	0.261681	0.206504	0.219767	Neutral
100001509_15	0.249554	0.20652	0.21979	Neutral
100000845_23	0.249735	0.206664	0.22	Neutral
100005983_66	0.383862	0.413497	0.220158	Neutral
100013752_38	0.478276	0.490089	0.220179	Neutral
100001949_20	0.307407	0.3555	0.220683	Neutral
100010211_55	0.128395	0.104072	0.221887	Neutral
100004818_65	0.1	0.104094	0.22194	Neutral
100006040_50	0.532804	0.470201	0.222114	Neutral
100000327_48	0.245238	0.208198	0.222238	Neutral
100005577_44	0.245238	0.208198	0.222238	Neutral
100001400_23	0.561481	0.502018	0.222532	Neutral
100002013_14	0.533598	0.487729	0.222951	Neutral
100005115_13	0.502778	0.503677	0.22308	Neutral
100012023_26	0.36336	0.390082	0.223531	Neutral
100002482_15	0.348052	0.390739	0.22409	Neutral
100003377_57	0.451984	0.52282	0.22418	Neutral
100007543_46	0.487407	0.493993	0.224281	Neutral
100015877_10	0.224242	0.20963	0.224327	Neutral
100006897_13	0.384921	0.418072	0.224562	Neutral
100004328_53	0.392857	0.418182	0.224668	Neutral
100005946_51	0.423016	0.536916	0.224819	Neutral
100002122_24	0.466468	0.523753	0.225113	Neutral
100004968_65	0.270833	0.330769	0.225132	Neutral
100008387_54	0.079762	0.061058	0.226802	Neutral
100017031_33	0.079762	0.061058	0.226802	Neutral
100007987_33	0.079762	0.061058	0.226802	Neutral
100013967_6	0.079762	0.061058	0.226802	Neutral
100006491_33	0.079762	0.061058	0.226802	Neutral
100003025_26	0.079762	0.061058	0.226802	Neutral
100003477_56	0.079762	0.061058	0.226802	Neutral
100001501_62	0.079762	0.061058	0.226802	Neutral
100005484_52	0.079762	0.061058	0.226802	Neutral
100008672_35	0.532738	0.473805	0.227053	Neutral
100007335_11	0.130357	0.106241	0.227148	Neutral
100016307_7	0.077778	0.061224	0.227519	Neutral
100002218_26	0.077778	0.061224	0.227519	Neutral
100014382_26	0.077778	0.061224	0.227519	Neutral
100007978_59	0.330159	0.363988	0.227656	Neutral
100002652_36	0.516667	0.474287	0.227718	Neutral
100002245_12	0.554167	0.509362	0.227824	Neutral
100002090_37	0.115476	0.106529	0.227847	Neutral
100005571_24	0.222884	0.213025	0.22928	Neutral
100005154_12	0.537434	0.491871	0.229486	Neutral
100004650_40	0.189744	0.260625	0.229907	Neutral
100002328_46	0.198157	0.260964	0.230498	Neutral
100011611_26	0.397884	0.424309	0.230601	Neutral
100010098_14	0.142222	0.107827	0.230997	Neutral
100008225_29	0.22791	0.214267	0.231092	Neutral
100008215_36	0.389683	0.425096	0.231366	Neutral
100004916_32	0.562963	0.507065	0.231901	Neutral
100004650_17	0.187778	0.262169	0.232608	Neutral
100001375_21	0.240741	0.215385	0.232724	Neutral
100000287_43	0.240741	0.215385	0.232724	Neutral
100008429_66	0.246759	0.215637	0.233091	Neutral
100007382_22	0.34537	0.401609	0.233339	Neutral
100007044_55	0.113462	0.108959	0.233745	Neutral
100001403_31	0.549603	0.513962	0.23405	Neutral
100002112_8	0.540476	0.495457	0.235224	Neutral
100003156_66	0.138889	0.109733	0.235624	Neutral
100003793_6	0.138889	0.109733	0.235624	Neutral
100011494_46	0.138889	0.109733	0.235624	Neutral
100005111_37	0.196991	0.264181	0.23616	Neutral
100002838_65	0.559325	0.509334	0.236181	Neutral
100002763_33	0.490278	0.539586	0.236722	Neutral
100002849_67	0.244444	0.218279	0.236947	Neutral
100006183_19	0.531593	0.480972	0.237073	Neutral
100009926_52	0.478063	0.506151	0.237367	Neutral
100005530_41	0.199735	0.264901	0.23744	Neutral
100005596_54	0.182407	0.265452	0.238423	Neutral
100018126_21	0.321726	0.377456	0.238702	Neutral
100005318_63	0.229563	0.219519	0.238757	Neutral
100006443_52	0.126984	0.111029	0.238773	Neutral
100000652_10	0.126984	0.111029	0.238773	Neutral
100006458_36	0.6	0.826316	0.238947	Neutral
100003326_14	0.397173	0.43289	0.238975	Neutral
100000885_25	0.336243	0.408969	0.2396	Neutral
100007985_25	0.538889	0.498224	0.239703	Neutral
100005569_12	0.6	0.82716	0.240296	Neutral
100001668_9	0.158333	0.111737	0.240493	Neutral
100009640_64	0.158333	0.111737	0.240493	Neutral
100010657_47	0.6	0.827295	0.240512	Neutral
100003291_39	0.243254	0.221188	0.241192	Neutral
100002484_48	0.243254	0.221188	0.241192	Neutral
100009674_10	0.315079	0.380945	0.241562	Neutral
100002959_46	0.35582	0.411359	0.241633	Neutral
100005599_36	0.6	0.828042	0.241714	Neutral
100006732_47	0.6	0.828042	0.241714	Neutral
100002192_48	0.139683	0.1123	0.241862	Neutral
100005428_49	0.139683	0.1123	0.241862	Neutral
100002934_49	0.139683	0.1123	0.241862	Neutral
100012587_8	0.361538	0.412302	0.242435	Neutral
100001865_15	0.517857	0.484779	0.242503	Neutral
100005351_7	0.261538	0.222353	0.242893	Neutral
100008304_45	0.494872	0.545807	0.24471	Neutral
100004340_61	0.566865	0.576864	0.245129	Neutral
100014014_36	0.524074	0.486933	0.245608	Neutral
100029699_47	0.256283	0.224471	0.245984	Neutral
100000434_30	0.256283	0.224471	0.245984	Neutral
100025239_53	0.6	0.830688	0.246022	Neutral
100028241_53	0.6	0.830688	0.246022	Neutral
100003529_60	0.6	0.830688	0.246022	Neutral
100017621_12	0.6	0.830769	0.246156	Neutral
100004033_9	0.563029	0.514582	0.246233	Neutral
100009012_31	0.145238	0.114111	0.246266	Neutral
100015968_15	0.6	0.830918	0.246401	Neutral
100021195_22	0.6	0.830918	0.246401	Neutral
100009553_6	0.569048	0.577871	0.246696	Neutral
100007418_40	0.382011	0.440997	0.246954	Neutral
100002494_21	0.275463	0.3553	0.247061	Neutral
100001609_22	0.34302	0.417787	0.2471	Neutral
100004189_10	0.34302	0.417787	0.2471	Neutral
100006408_66	0.23955	0.225517	0.24751	Neutral
100000879_12	0.23955	0.225517	0.24751	Neutral
100009195_43	0.56455	0.515464	0.247943	Neutral
100001946_39	0.506508	0.521743	0.247975	Neutral
100008158_17	0.180769	0.270922	0.24833	Neutral
100021733_26	0.555556	0.516043	0.249068	Neutral
100010705_66	0.279497	0.357894	0.249394	Neutral
100011960_27	0.505952	0.522886	0.249612	Neutral
100001363_46	0.560897	0.51669	0.250329	Neutral
100001682_29	0.341799	0.421632	0.25037	Neutral
100000446_33	0.15	0.115921	0.250672	Neutral
100010714_34	0.116239	0.116125	0.251168	Neutral
100007257_8	0.166667	0.272727	0.25166	Neutral
100001178_8	0.237302	0.22854	0.251922	Neutral
100001273_29	0.503704	0.52544	0.253296	Neutral
100016245_31	0.6	0.835097	0.253385	Neutral
100007417_30	0.158333	0.117121	0.253594	Neutral
100002726_10	0.244444	0.229946	0.253974	Neutral
100006582_38	0.235119	0.23038	0.254608	Neutral
100012994_64	0.235119	0.23038	0.254608	Neutral
100000511_35	0.235119	0.23038	0.254608	Neutral
100001878_22	0.330208	0.397394	0.255041	Neutral
100004383_15	0.369231	0.450109	0.256	Neutral
100024488_34	0.25	0.231373	0.256057	Neutral
100015843_41	0.6	0.836957	0.256562	Neutral
100006095_29	0.357853	0.429874	0.257382	Neutral
100002410_28	0.114286	0.118736	0.257531	Neutral
100004888_33	0.114286	0.118736	0.257531	Neutral
100004592_13	0.114286	0.118736	0.257531	Neutral
100006097_28	0.561966	0.520759	0.25833	Neutral
100005210_20	0.388095	0.453058	0.258944	Neutral
100013363_65	0.268981	0.368757	0.2592	Neutral
100002311_59	0.389815	0.453608	0.259494	Neutral
100003565_8	0.573413	0.586566	0.260461	Neutral
100002788_25	0.511508	0.530855	0.261232	Neutral
100004180_5	0.531018	0.49782	0.261664	Neutral
100017131_41	0.180342	0.278082	0.261721	Neutral
100002393_41	0.3375	0.435626	0.262276	Neutral
100001497_67	0.451786	0.559655	0.263131	Neutral
100011637_20	0.212368	0.236342	0.263307	Neutral
100007079_13	0.518661	0.499247	0.263813	Neutral
100005772_11	0.6	0.84127	0.264093	Neutral
100009895_66	0.6	0.84127	0.264093	Neutral
100012099_7	0.16	0.121431	0.264107	Neutral
100007041_61	0.48922	0.560839	0.264899	Neutral
100003167_13	0.21875	0.238095	0.265865	Neutral
100003086_35	0.148148	0.122159	0.265885	Neutral
100005732_42	0.395503	0.460083	0.265991	Neutral
100006593_13	0.092857	0.07022	0.266493	Neutral
100002660_27	0.092857	0.07022	0.266493	Neutral
100003494_12	0.529167	0.50112	0.266649	Neutral
100014848_16	0.19899	0.280723	0.266783	Neutral
100006702_18	0.2375	0.238905	0.267047	Neutral
100002251_61	0.126923	0.122645	0.267073	Neutral
100011215_17	0.126923	0.122645	0.267073	Neutral
100017488_26	0.361966	0.441406	0.267196	Neutral
100020537_62	0.6	0.843077	0.267319	Neutral
100013166_47	0.6	0.843077	0.267319	Neutral
100022552_16	0.225641	0.239216	0.267501	Neutral
100010099_24	0.23642	0.239748	0.268277	Neutral
100006343_33	0.548352	0.538544	0.268734	Neutral
100004908_19	0.546825	0.538912	0.269271	Neutral
100007758_20	0.16336	0.123563	0.269317	Neutral
100018840_32	0.561645	0.526386	0.269589	Neutral
100008597_14	0.572222	0.592233	0.269663	Neutral
100006021_20	0.178571	0.282266	0.269772	Neutral
100001405_35	0.224603	0.240906	0.269966	Neutral
100001563_11	0.224603	0.240906	0.269966	Neutral
100010044_42	0.532143	0.503654	0.270515	Neutral
100008890_11	0.283466	0.381216	0.270528	Neutral
100011574_35	0.322487	0.416474	0.270694	Neutral
100001155_48	0.535384	0.516739	0.27078	Neutral
100004022_56	0.242857	0.24183	0.271314	Neutral
100012078_66	0.481313	0.536007	0.271584	Neutral
100002293_56	0.56745	0.593893	0.272393	Neutral
100003362_26	0.151521	0.124965	0.272747	Neutral
100002260_22	0.151521	0.124965	0.272747	Neutral
100008286_66	0.538889	0.517909	0.272806	Neutral
100004792_43	0.3625	0.448276	0.273045	Neutral
100001592_5	0.125	0.125349	0.273687	Neutral
100007133_10	0.125	0.125349	0.273687	Neutral
100002127_6	0.229798	0.243956	0.274415	Neutral
100004904_63	0.206085	0.244019	0.274507	Neutral
100008839_43	0.206085	0.244019	0.274507	Neutral
100002471_17	0.158333	0.125997	0.275273	Neutral
100003465_43	0.483492	0.539686	0.276015	Neutral
100013933_37	0.6	0.848485	0.277227	Neutral
100003227_13	0.508598	0.54159	0.277466	Neutral
100013347_49	0.241204	0.246082	0.277515	Neutral
100004436_53	0.229018	0.246264	0.277781	Neutral
100001051_34	0.357606	0.454041	0.277957	Neutral
100002442_15	0.543386	0.521148	0.278455	Neutral
100003705_30	0.6	0.849206	0.278578	Neutral
100005501_28	0.6	0.849206	0.278578	Neutral
100009990_34	0.6	0.849206	0.278578	Neutral
100008358_8	0.105556	0.12782	0.279741	Neutral
100003734_57	0.331217	0.427585	0.27983	Neutral
100000387_24	0.261111	0.247921	0.280197	Neutral
100006018_48	0.162963	0.128371	0.281093	Neutral
100015155_40	0.554453	0.546981	0.281167	Neutral
100002251_55	0.240313	0.248623	0.28122	Neutral
100003738_11	0.571429	0.599668	0.282006	Neutral
100000503_28	0.233333	0.2493	0.282207	Neutral
100001398_22	0.119444	0.128964	0.282548	Neutral
100006652_56	0.119444	0.128964	0.282548	Neutral
100002699_51	0.119444	0.128964	0.282548	Neutral
100029161_21	0.119444	0.128964	0.282548	Neutral
100002938_45	0.384722	0.476438	0.282574	Neutral
100004140_5	0.160979	0.129006	0.282651	Neutral
100004604_14	0.160979	0.129006	0.282651	Neutral
100015284_14	0.25463	0.249781	0.282909	Neutral
100005204_6	0.576786	0.599862	0.28426	Neutral
100004398_27	0.31131	0.433015	0.284304	Neutral
100009417_12	0.278241	0.396331	0.284406	Neutral
100007854_33	0.6	0.852632	0.285092	Neutral
100012645_18	0.191026	0.290153	0.285413	Neutral
100009082_68	0.569375	0.601749	0.285514	Neutral
100000717_42	0.226984	0.251748	0.285776	Neutral
100008058_47	0.226984	0.251748	0.285776	Neutral
100005669_22	0.226984	0.251748	0.285776	Neutral
100003515_22	0.226984	0.251748	0.285776	Neutral
100008698_8	0.159722	0.130435	0.28616	Neutral
100013421_37	0.526323	0.513903	0.286476	Neutral
100002567_10	0.161111	0.131034	0.287633	Neutral
100003482_66	0.161111	0.131034	0.287633	Neutral
100004628_65	0.551905	0.551743	0.288298	Neutral
100003690_7	0.479167	0.550014	0.288717	Neutral
100003454_33	0.232143	0.254701	0.290079	Neutral
100003833_57	0.232143	0.254701	0.290079	Neutral
100014643_62	0.232143	0.254701	0.290079	Neutral
100003648_49	0.327778	0.44076	0.290696	Neutral
100011137_39	0.23	0.25553	0.291287	Neutral
100003748_23	0.083333	0.075936	0.291313	Neutral
100011334_22	0.095	0.076023	0.291691	Neutral
100009162_20	0.567361	0.60581	0.292427	Neutral
100006862_41	0.571429	0.605838	0.292475	Neutral
100007423_10	0.376587	0.486203	0.292587	Neutral
100005910_10	0.376587	0.486203	0.292587	Neutral
100009387_24	0.372619	0.486244	0.292629	Neutral
100003995_66	0.475992	0.553147	0.292648	Neutral
100008968_35	0.254701	0.256897	0.293279	Neutral
100009960_20	0.258333	0.256992	0.293418	Neutral
100003591_16	0.166667	0.294118	0.29351	Neutral
100011122_61	0.35089	0.472502	0.293705	Neutral
100001787_5	0.575397	0.606383	0.293884	Neutral
100005983_25	0.171429	0.294444	0.294183	Neutral
100001831_61	0.357143	0.473266	0.294358	Neutral
100003907_29	0.365079	0.473913	0.29491	Neutral
100016111_47	0.513604	0.552697	0.294969	Neutral
100002645_24	0.553241	0.556325	0.295236	Neutral
100001074_13	0.361667	0.475786	0.296511	Neutral
100001326_7	0.225	0.259259	0.29672	Neutral
100000698_36	0.225	0.259259	0.29672	Neutral
100002471_57	0.225	0.259259	0.29672	Neutral
100004095_51	0.225	0.259259	0.29672	Neutral
100004124_31	0.225	0.259259	0.29672	Neutral
100004275_24	0.225	0.259259	0.29672	Neutral
100001645_61	0.225	0.259259	0.29672	Neutral
100003223_11	0.349669	0.476452	0.29708	Neutral
100008430_10	0.491429	0.583029	0.297125	Neutral
100013712_59	0.6	0.858907	0.297449	Neutral
100010671_17	0.6	0.858907	0.297449	Neutral
100002730_8	0.271759	0.41063	0.297696	Neutral
100015063_59	0.568519	0.608983	0.297888	Neutral
100006235_18	0.507407	0.555369	0.299288	Neutral
100005139_61	0.498016	0.584595	0.299513	Neutral
100006297_26	0.572569	0.609945	0.299554	Neutral
100003585_67	0.551984	0.559516	0.30011	Neutral
100007030_30	0.114423	0.136134	0.300197	Neutral
100004786_46	0.299471	0.413815	0.30068	Neutral
100002816_58	0.328307	0.453666	0.301385	Neutral
100007272_46	0.497685	0.585962	0.301611	Neutral
100001802_34	0.087037	0.078631	0.303014	Neutral
100004489_62	0.099206	0.078824	0.303852	Neutral
100007618_52	0.465675	0.595646	0.305784	Neutral
100003257_58	0.529365	0.5259	0.305813	Neutral
100007686_9	0.225	0.265701	0.306099	Neutral
100002446_38	0.368452	0.499271	0.306115	Neutral
100001232_29	0.101587	0.138787	0.306755	Neutral
100004106_41	0.101587	0.138787	0.306755	Neutral
100006582_33	0.101587	0.138787	0.306755	Neutral
100008032_30	0.101587	0.138787	0.306755	Neutral
100001839_55	0.101587	0.138787	0.306755	Neutral
100052454_37	0.101587	0.138787	0.306755	Neutral
100005253_16	0.101587	0.138787	0.306755	Neutral
100009919_46	0.6	0.86359	0.307045	Neutral
100001095_13	0.544775	0.537654	0.30806	Neutral
100002653_59	0.201852	0.267331	0.308471	Neutral
100014672_50	0.559524	0.545154	0.308596	Neutral
100015394_13	0.576389	0.616294	0.308765	Neutral
100000455_48	0.129167	0.139785	0.309226	Neutral
100005334_55	0.129167	0.139785	0.309226	Neutral
100005512_58	0.125	0.139894	0.309496	Neutral
100002572_65	0.125	0.139894	0.309496	Neutral
100003805_46	0.161111	0.14003	0.309833	Neutral
100010567_18	0.161111	0.14003	0.309833	Neutral
100002701_45	0.221429	0.268817	0.310633	Neutral
100004839_24	0.525926	0.52888	0.310723	Neutral
100007735_35	0.297454	0.424463	0.310724	Neutral
100005057_38	0.221795	0.268944	0.310818	Neutral
100006160_56	0.393056	0.504642	0.311715	Neutral
100002639_44	0.492949	0.592614	0.31199	Neutral
100004195_45	0.514683	0.563105	0.312027	Neutral
100011699_48	0.223077	0.269885	0.312187	Neutral
100008159_68	0.223077	0.269885	0.312187	Neutral
100009450_26	0.223077	0.269885	0.312187	Neutral
100004019_6	0.223077	0.269885	0.312187	Neutral
100004652_60	0.567064	0.617393	0.31261	Neutral
100003840_47	0.592593	0.623621	0.313158	Neutral
100002404_16	0.311111	0.468067	0.313376	Neutral
100016017_18	0.184259	0.303792	0.313935	Neutral
100010334_39	0.184259	0.303792	0.313935	Neutral
100006239_53	0.080769	0.081232	0.3143	Neutral
100005811_35	0.080769	0.081232	0.3143	Neutral
100038928_19	0.080769	0.081232	0.3143	Neutral
100027575_44	0.080769	0.081232	0.3143	Neutral
100003794_30	0.571429	0.618519	0.314607	Neutral
100004104_20	0.55	0.569024	0.314834	Neutral
100007412_48	0.472884	0.57081	0.315513	Neutral
100005522_41	0.524802	0.53221	0.31626	Neutral
100002244_8	0.264815	0.272727	0.31632	Neutral
100006840_31	0.535119	0.542149	0.316347	Neutral
100001617_19	0.312755	0.471716	0.316427	Neutral
100006639_64	0.6	0.868421	0.31729	Neutral
100000490_31	0.200595	0.273447	0.317367	Neutral
100004145_61	0.221429	0.273596	0.317584	Neutral
100002818_39	0.221429	0.273596	0.317584	Neutral
100010106_47	0.221429	0.273596	0.317584	Neutral
100001990_24	0.221429	0.273596	0.317584	Neutral
100002933_34	0.221429	0.273596	0.317584	Neutral
100002121_49	0.221429	0.273596	0.317584	Neutral
100003264_44	0.113462	0.143297	0.317943	Neutral
100024995_59	0.113462	0.143297	0.317943	Neutral
100005885_21	0.347355	0.5017	0.318703	Neutral
100003350_26	0.528175	0.533831	0.318973	Neutral
100014794_33	0.6	0.869565	0.319769	Neutral
100000659_36	0.243254	0.276	0.321078	Neutral
100012323_47	0.21875	0.27619	0.321354	Neutral
100003592_68	0.21875	0.27619	0.321354	Neutral
100013751_19	0.6	0.87037	0.321526	Neutral
100007502_57	0.6	0.87037	0.321526	Neutral
100009948_68	0.21242	0.276349	0.321585	Neutral
100007202_6	0.175	0.307634	0.322315	Neutral
100010458_19	0.175	0.307634	0.322315	Neutral
100004272_47	0.221795	0.276981	0.322504	Neutral
100012393_26	0.578205	0.62578	0.323276	Neutral
100011484_24	0.079762	0.083407	0.32373	Neutral
100004511_43	0.079762	0.083407	0.32373	Neutral
100001942_27	0.5	0.6	0.323852	Neutral
100008060_21	0.1125	0.145743	0.324032	Neutral
100004275_60	0.1125	0.145743	0.324032	Neutral
100023788_7	0.1125	0.145743	0.324032	Neutral
100002043_13	0.1125	0.145743	0.324032	Neutral
100006740_25	0.1125	0.145743	0.324032	Neutral
100007570_37	0.154167	0.145946	0.324538	Neutral
100004424_20	0.34375	0.508687	0.324705	Neutral
100005920_38	0.167949	0.309085	0.32552	Neutral
100004103_10	0.167949	0.309085	0.32552	Neutral
100010972_65	0.167949	0.309085	0.32552	Neutral
100009604_64	0.167949	0.309085	0.32552	Neutral
100005247_13	0.32381	0.484848	0.327455	Neutral
100010465_60	0.538426	0.548166	0.327581	Neutral
100013827_48	0.195513	0.310164	0.327918	Neutral
100005257_26	0.195513	0.310164	0.327918	Neutral
100004681_7	0.533598	0.548702	0.328589	Neutral
100003844_27	0.565344	0.554721	0.3292	Neutral
100001426_55	0.216667	0.282051	0.329868	Neutral
100008482_11	0.216667	0.282051	0.329868	Neutral
100001671_34	0.216667	0.282051	0.329868	Neutral
100012458_40	0.216667	0.282051	0.329868	Neutral
100022786_63	0.216667	0.282051	0.329868	Neutral
100002661_54	0.216667	0.282051	0.329868	Neutral
100004328_17	0.216667	0.282051	0.329868	Neutral
100005524_33	0.513492	0.574733	0.331836	Neutral
100001522_26	0.565278	0.556005	0.331995	Neutral
100001108_19	0.167063	0.312002	0.332031	Neutral
100007111_57	0.167063	0.312002	0.332031	Neutral
100010580_12	0.24	0.283568	0.332071	Neutral
100007278_37	0.525893	0.542024	0.332872	Neutral
100010899_11	0.56282	0.55655	0.333184	Neutral
100010220_50	0.237302	0.284727	0.333753	Neutral
100004923_67	0.488095	0.606504	0.334597	Neutral
100004580_9	0.244444	0.286478	0.336294	Neutral
100001188_12	0.339484	0.523086	0.337107	Neutral
100008439_53	0.339484	0.523086	0.337107	Neutral
100003039_15	0.235119	0.287089	0.33718	Neutral
100012962_40	0.256481	0.287258	0.337425	Neutral
100001993_9	0.50873	0.578032	0.337599	Neutral
100005728_48	0.151852	0.151219	0.337725	Neutral
100005050_43	0.151852	0.151219	0.337725	Neutral
100004594_46	0.151852	0.151219	0.337725	Neutral
100002660_20	0.151852	0.151219	0.337725	Neutral
100004527_19	0.504299	0.578229	0.337945	Neutral
100020247_18	0.234343	0.287743	0.338129	Neutral
100017420_45	0.585417	0.681881	0.339279	Neutral
100004881_28	0.542256	0.554452	0.33948	Neutral
100012742_38	0.337778	0.52597	0.339597	Neutral
100002867_45	0.516667	0.546219	0.340105	Neutral
100002289_17	0.513426	0.579908	0.340904	Neutral
100002989_66	0.567361	0.633291	0.34136	Neutral
100003533_41	0.357143	0.529166	0.342358	Neutral
100001039_32	0.213636	0.29078	0.342533	Neutral
100000695_17	0.525253	0.547835	0.342911	Neutral
100001706_16	0.341667	0.529933	0.343021	Neutral
100002094_25	0.139815	0.153876	0.344402	Neutral
100000544_22	0.139815	0.153876	0.344402	Neutral
100007243_53	0.262821	0.292683	0.345291	Neutral
100003817_67	0.529798	0.549503	0.34582	Neutral
100003649_38	0.344643	0.533295	0.345928	Neutral
100007059_49	0.287179	0.460938	0.34606	Neutral
100012084_37	0.56456	0.562667	0.346596	Neutral
100001354_7	0.345238	0.534483	0.346956	Neutral
100011835_17	0.2125	0.294118	0.34737	Neutral
100014309_8	0.2125	0.294118	0.34737	Neutral
100009283_48	0.2125	0.294118	0.34737	Neutral
100008099_54	0.253968	0.294118	0.34737	Neutral
100011989_47	0.2125	0.294118	0.34737	Neutral
100020000_6	0.2125	0.294118	0.34737	Neutral
100007059_62	0.2125	0.294118	0.34737	Neutral
100006256_42	0.264815	0.295613	0.349536	Neutral
100027962_33	0.568981	0.637843	0.349796	Neutral
100008282_68	0.458333	0.629437	0.350549	Neutral
[truncated: 2,023 more rows]
